# Supplementary material for: Prerequisites for Clinical Implementation of Whole‐Heart 4D‐Flow MRI: A Delphi Analysis
Source: J Magn Reson Imaging. 2024 Aug 21;61(4):1618–28. doi: 10.1002/jmri.29550 (PMC11896919; doi:10.1002/jmri.29550)
Supplement: Supplementary file 1 — Appendix S1 Questions and answers on experience and opinions on clinical use 4D‐flow MRI by panelists. [file JMRI-61-1618-s003.xlsx]

## Sheet: output tbv analyse
Question / Participant answer	3	18	12	10	2	4	19	16	1	8	7	11	17	9	15	13	14	5	Median	Q1	Q3	IQR	Average	stdev	stdev
Should we aim for clinical implementation and application of (whole heart) 4D flow? Please elaborate:	Yes, 4D flow MRI is an important feature when it comes to measure valvular regurgitation in adult and congenical CV diseases. Researchwise, it might become important regarding assessment of aortic diseases.	Yes. For 2 reasons: 1. Efficiency 2. Standardization	I beleive that 4D flow (whole heart) shoud be a part from the clinical CMR scan as it provide essential data that could be analysed retrograde	yes, more easy to use and option for standardized protocol not targeted to specific vascular region. This is already standard at some academic centers.	YES. 4D flow should become the reference standard for CHD , cardiac shunts, aortic disease and valvular regurgitation	Yes - it has great potential	Yes, while 4D flow can be illuminating for better understanding (patho-)physiology, it will not have true scientific and clinical value without clinically reliable implementations.	Indeed. Clinical implementation is critically essential. Highlighting evidence in the following: 1. Valvular heart disease [the main aspect]2. Aortic flow [several themes can be considered important here]3. Intra-cardiac flow: Here we should keep it descriptive. RA flow patterns. RV flow patterns. LV flow patterns. LA flow patterns.	4D flow's clinical application is a very important issue. Above all, by understanding the flow pattern, we can gain insights into the pathophysiology of diseases and provide hemodynamic parameters (e.g. turbulent kinetic energy) that cannot be given in conventional ultrasound or 2D flow imaging, making it possible to diagnose or predict the prognosis of the disease.	Yes, I believe that clinical implementation and application of 4D flow is the way of how we should integrate hemodynamic assessment within the cardiac MRI workflow nowadays. 2D PC is limited to local flow information and therefore, just depicts a small part of the vasculature.	yes, especially in congenital heart disease it adds lots of extra information	Yes, specifically in the use case of pediatric evaluation of congenital heart disease given the need for multiple measurement plane placements in (sometimes) highly abnormal anatomy.	Yes. There are many diseases that could be diagnosed and classified better if whole heart 4D flow was clinically available (considering a reasonable scan time), such as valvular diseases (regurgitant flow quantification or peak velocities in aortic stenosis) or velocity and turbulence quantification in any complex cardiovascular anatomy. In my experience, mean and peak velocities in any artery or…	Yes. It is a useful tool that can be particulalrly useful in complex cases where clinical questions can not be answered with standard approaches. Unfortunately, we don't have a 'killer application' yet, otherwise this question would not have to be asked. I see the use of a4D Flow currently as a 'problem solver' that requires high level of expertise. Hence it has not found so widespread use to dat…	Yes. In our centre we acquire only whole heart acquisitions to perform measurements at any location of the heart. Many times the initial analysis only target some regions of interest but later some additional questions may rise and may require the use of other locations not considered in the initial assessment. Our acquisitions are only for research.	Yes. 4D Flow should be the standard flow MRI sequence in most cases with 2D flow as back-up.	Yes.It seems to me that it is valuable to have 4D Flow available as an option for complex scenarios such as complex congenital heart disease.I am also convinced that current bottlenecks that limit the applicability of 4D Flow (such as data acquisition, reconstruction and processing/analysis times) will be overcome in the future, making 4D Flow valuable, and potentially more robust then current me…	yes, sufficient evidence published by us and others that it is superior to 2D PC MRI and in some cases, echo.
What is your experience with 4D flow MRI? Please describe (years):	5	8	10	20	7	10	13	10	10	14	14	14	6.5	25	11	16	18	18	13	10	16	6	13.1176	5.12204	5.12204
Estimation of the number of research patients scanned with 4D flow in your institution per year?	60	50	100	2000	50	250	200	500	30	0	100	115	30	400	200	200	100	75	100	52.5	200	147.5	247.778	456.757	456.757
Your research topics on 4D flow:
Congenital heart disease (for diagnosis prior to intervention or surgery)		yes	yes	yes	yes	yes	yes			yes	yes	yes		yes				yes	11
Follow-up of congenital heart disease after correction	yes	yes	yes	yes	yes	yes	yes		yes	yes	yes	yes		yes	yes	yes		yes	15
Valvular heart disease	yes		yes	yes	yes	yes		yes		yes		yes	yes		yes	yes	yes	yes	13
Suspicion of cardiac shunt			yes		yes	yes				yes	yes							yes	6
Congenital disease of the aorta, e.g., coarctation, connective tissue disease, Marfan, Loeys Dietz			yes	yes	yes	yes				yes	yes	yes		yes	yes	yes		yes	11
Acquired disease of the aorta, e.g., aneurysm, dissection	yes		yes	yes	yes	yes			yes			yes		yes			yes	yes	10
Other: (please describe)		yes	yes			yes	yes	yes						yes		yes	yes		8
Other:		Tissue engineered vascular graft placement/follow up in sheep and humansFetal 4D flow to monitor fetal interventions in sheep	HOCM Pulmonary hypertension			Amyloid	technical developments in 4D flow MRI of the Circle of Willis, deep cerebral veins, carotids and jugular veins, in the aorta and coronary arteries, and in use in fetuses and newborns with congenital heart disease	1. Aortic flow2. Haemodynamics including pressure modelling						The majority of our 4D Flow research has actually focused outside of the heart/chest. We have scanned 4,900 subjects for cerebrovascular flow analysis in the context of aging, dementia, and response to functional stimuli such as hypoxia and glucose. We also have research activities in abdominal 4D flow MRI (portal hypertension, liver and kidney transplants, renal cancers).		Hypertrophic cardiomyopathy, cirrhosis	Technical development
Total number of articles you / your institution published on 4D flow:	3	2	70	200	3	21	20	20	8	50	20	68	11	120	30	50	60	200	25.5	13.25	66	52.75	53.1111	61.5953	61.5953
Clinical application of 4D flow in your institution:
All cardiovascular scans / patients								yes		yes			yes						3
Congenital heart disease (for diagnosis prior to intervention or surgery)		yes	yes	yes	yes	yes	yes				yes	yes		yes		yes		yes	11
Follow-up of congenital heart disease after correction	yes	yes	yes	yes	yes	yes	yes		yes			yes	yes	yes		yes		yes	13
Valvular heart disease	yes	yes		yes	yes	yes	yes	yes				yes	yes			yes		yes	11
Suspicion of cardiac shunt		yes			yes	yes	yes	yes				yes				yes		yes	8
Congenital disease of the aorta, e.g., coarctation, connective tissue disease, Marfan, Loeys Dietz		yes	yes	yes	yes	yes						yes		yes		yes		yes	9
Acquired disease of the aorta, e.g., aneurysm, dissection	yes	yes		yes	yes	yes	yes		yes			yes				yes		yes	10
Other: (please describe)			yes			yes									yes		yes
Other:			HOCM Pulmonary hypertension			Amyloid									No approved for clinical use.		None
Estimation of the number of clinical patients scanned with 4D flow in your institution per year?	60	250	0	7000	200	500	100	500	50	250	50	115	10	200	0	300	0	100	107.5	50	250	200	538.056	1620.2	1620.2
What type of MRI scanner do you use for 4D flow, including vendor, field strength (Tesla), gradient (mT/m), gradient speed mT/m/s), and specifications, specific coils.	1,5 and 3T Siemens scanners : Sola and VidaSola : 45/200Vida : 60/200	Siemens 3T SkyraSiemens 3T PrismaSiemens 3T VidaGE 1.5T Signa Artist	Sola fit Siemens 1,5 T	1.5 T Siemens, multiple systems and comfigurations	GE MR 450 W 1.5 T	1.5T Siemens3.0T GE	Philips Ingenia, 3T, max gradient = 33 mT/m, slew rate = 200 mT/m/sPhilips Ingenia Elition X, 3T, max gradient = 45 mT/m, slew rate = 200 mT/m/sPhilips Ingenia, 3T, max gradient = 33 mT/m, slew rate = 200 mT/m/s	Siemens. 1.5T Sola.	Siemens Magnetom VIDA 3TPhilips Ingenia CX 3T	1.5T Signa Artist GEaircoils (20ch) and integrated 40ch coil	1.5T Sola Siemens3T Prisma Siemensstandard coilsfor infants noras variety coil	Philips 3T Elition (3)Philips 3T Ingenia (3)Philips 1.5T Ingenia (2)Gradients, Gradient speed, and coils vary according to specific system	Philips Ingenia 3T, regular chest coil(Siemens Prisma 3T, regular chest coil)	All GE Healthcare scanners- our research scanners are Signa Premier (3.0 T, 70 cm bore, Peak Gradient Strength: 80 mT/m- Peak Gradient Slew Rate: 200 mT/m/msec. 146 receiver channels, GE Air coils. Clincila scans are acquired across 17 scanners. All specs are summarized here: https://radiology.wisc.edu/research/modalities/mri/equipment/scanner-comparisons/	Siemens 3T Skyra and Prisma	GE: 1.5T, 450w, 34mT/m amplitude and 150T/m/s slew rate, 1.5 GEM Anterior Array coil- Siemens 1.5T, MAGNETOM Aera, XJ Gradients 33mT/m @125 T/m/s and XQ Gradients 45mT/m @200T/m/s, Body 30 coil	1.5T Philips Ingenia for cardiac and aorta. 3T Philips Ingenia for aorta and carotid.	3T and 1.5T MRI Ingenia/Elition systems, Philips Healthcare	9 siemens 1,5 T					7 3T siems	2 philips t,5t
Do you have a 4D flow sequence available. If yes, what kind of 4D flow sequence do you use (for whole-heart 4D flow MR)? Please elaborate:	Yes, I'm waiting for the return of our local engineer before I send you the exact name of the sequence.	Cartesian sequence with conventional reconstruction (Siemens product)Cartesian sequence with compressed sensing reconstruction (Siemens WIP)Cartesian sequence with Kat-ARC reconstruction (HyperKat) (GE product)Radial Slice to Volume Flow sensitive Phase contrast (investigational)	Retrospective True fisp sequencce 30 pahses 2x2x2 Free breathig	4D flow at Siemens (WIP for older systems, product for newer systesm)	Whole heart ECG gated, respiration free sequence	Vendor supplied sequences	In-house developed compressed sensing 4D flow sequence.	Retrospectively gated product sequence from Siemens. 30 phases. We use 3x3x3mm resolution	WIP sequences provided from vondors.	GE 4D flow sequence with cartesian acquisition and kt-acceleration (kat-ARC = 8), axial orientation	WIP CS 4D flow MRI by siemens	I am not exactly sure of the question - but we have a 4D flow 'whole heart' sequence, a 4D flow aorta sequence, all built off of an available FDA approved product sequence from Philips. The two protocols only differ in terms of FOV.	On Philips: yes, the 4D flow option is available on all scanners. However, I use my own adaptation of the code that enables a Cartesian compressed sensing undersampling. For whole heart 4D flow I typically use a 2mm isotropic spatial resolution and 40ms temporal resolution. I use a (symmetric/asymmetric) referenced encoding scheme (usually no Hadamard encoding since it is more difficult for anti-…	We use 2 different sequences.1) Clinical sequence - GE product 4D flow sequence. Uses parallel imaging & kt acceleration (kt ARC), 4 min scan time, no respiratory gating. This sequence is used preferrably by our community division.2) all research scans and some most clinical scans: PC VIPR: radially undersampled 4D flow sequence developed in house.	Siemens product and WIPs	Yes, GE: product sequence- Siemens: WIP	Cartesian gradient-echo sequence with retrospective cardiac gating and respiratory navigator gating. For research studies in subjects with non-accelerated flows we also use an EPI sequence with EPI-factor 5 or 7.	self developed sequence (TFE)
Does the 4D flow sequence you use suffice to meet the requirements needed for clinical use, as described in the consensus paper, e.g., short scanning time, high resolution, etc.?	NoWe are not using a compress sensing sequence, therefore acquisition time is too long (8 to 15 min). Spatial resolution is too low (2.5mm per pixel iso), pipeline for pre-and post processing is adequate as images are uploaded on SyngoVia. Image processing is too long (we are using Circle CVI 42) and not yet user friendly although lots of improvements have been made recently. Signal in the aorta …	Yes	Mostly yes	yes	yes	yes	Yes	It is a trade off. We don't use respiratory navigation -as it needs more time. We do it roughly in 8-10mins with R.N.	Yes	yes, we believe it is sufficient, we scan between 1.6 and 2.2 mm isotropic and a temp res. between 20ms in neonates and 40 ms in adolescents with low heart ratescan time is 5-8 minutes whole heart	Yes	I assume you are referring to the 2015 Dyverfeldt paper? Then for aorta's yes. There is no real recommendation for 'whole heart'.	no	Yes.	Yes	Yes	Yes	yes	14 yes
Clinical implementation of 4D flow requires accelerated 4D flow sequences, short image reconstruction time and an accelerate pipeline for pre- and post-processing. When in use in your institution, please describe:
Solutions your team found to accelerate the 4D flow MRI acquisition:	Smaller volume e.g. only the exhaust chamber of the aorta instead of all heart imaging. Less spatial resolutionMore Grappa but risk of artifacts (not satisfying)Post processing with the delopment of super-resolution algorithm for 4D flow MRI. This is however a research work, not clinical.	Reduced volume: Sagittal acquisition of heart covering mid-clavicular to mid-clavicular line, Compressed sensing Kat-Arc reconstruction	1- Start with 4D flow acquisition before the other routine sequence to avoid patients' fatigue2- make the acquisition slab not bigger than needed	standard GRAPPA (R=2) and CS when available (R=5-10)	Use standard GE sequence allows < 10 min acquisitionAdapt the volume/plane/spatial resolution to the clinical question	compressed sensing	Prospective undersampling using a user-defined sampling pattern. An offline compressed sensing reconstruction	We use the standard. GRAPPA 2 in phase-encoding direction.	Compressed sensing 4D flow	the sequence is already kt-accelerated	CS	We make use of view sharing, multiple k-space lines per segment (multi-shot) and SENSE. We do not use CS because of long recon times. Our post-processing uses a Circle 4D flow postprocessing to speed up post processing.	Compressed sensing undersampling (so random undersampling) and reconstruction.	Radial undersampling paired with constrained reconstruction (compressed sensing or local low rank).	We use CS as preferred method.	Sagittal acquisition covering whole heart rather than axial or coronal	Use weighted navigator gating with larger window in outer k-spaceIncrease parallel imaging acceleration factors	SENSE / TFE / weighted gating / in the past EPI
Solutions your team found to accelerate image reconstruction:	Not an issue	Using product/WIP sequences with inline recon	1- Perform it on the same day of the acquisition 2- At least 3 expericed research do the analysis in part (one for the mitral and aorta, one for triucpid valve and pulmonary , one for visualization )	standard GRAPPA (R=2) and CS when available (R=5-10)	no specific needs to accelerate with the GE sequence. The transfert time is long due to the cloud solution, but still acceptable.	vendor supplied experimental techniques	None, reconstruction can be long	None	We don't have a special solution	image reconstruction was not accelerated by our team, but it does take just a couple of minutes to reconstruct and transfer the images to the postprocessing software	added GPU to scanner (by siemens)	Better host computer hardware (one a newer Elition system) - but this is not always available for patient scheduling due to clinical volumes.	For our own reconstruction: using GPUs, parallel computing and learning a compressed sensing reconstruction with machine learning. Considering the scanners image reconstruction, no changes were made and those were sometimes used.	This has not been a priority of ours. We reconstruct everything offline and don't do our data analysis on the scanner. We use a 'quick and dirty' reconstruction of time averaged data that provides feedback on the success and coverage of the scan (within 10 minutes of scan completion) . Our full blown recons take hours.	Reconstructed in standard vendor pipeline.	GE product sequence reconstructs very quickly. We have no issues with this sequence. Siemens WIP sequence does take longer to reconstruct which can impact reconstruction of other sequences. Therefore, we scan 4D Flow at the end.	'-	none
Solutions your team found to implement an accelerated pre- and post-processing pipeline:	Pre processing is not an issue.Post-processing is too long and not adapted, but we did not find better solutions compared to those offered by Circle. Pie medical and Arterys are competitive, but we are working currently with Circle in our institution.	Both the Siemens CS WIP and GE kat-Arc recon have inline recon	n/a	AI based preprocessing and 3D segmentation	N/A	vendor supplied experimental techniques	Direct starting of reconstruction when data is sent to a server. Upon completion of reconstruction, data is available for clinicians to further process	none	We don't have a special solution	direct data transfer from scanner to postprocessing software at the end of exam	pie medical imaging	It is still a challenge. But we have made use and trained our 3D postprocessing technologists to use Circle CVI42. This has made processing slightly faster for simple cases.	For our own reconstruction: using GPUs, and parallel computing. Using a machine learning network for vessel segmentation. Considering the scanners image processing pipeline, no changes were made and those were sometimes used.	Our background phase corrections are conducted automatically in the reconstruction code. For cerebrovascular MRI we have tools that are 90% automated (segmentation, vessel identification, reporting). We dont have such a tool for cardiac imaging.	Semi-automated pre-processing and analysis performed off-line. We are working on in-line pre-processing and analysis implementations.	All studies are automatically sent from scanners to Arterys and cvi42	Hands-off pipeline for phase-unwrapping and background offset correction	none
Is whole-heart 4D flow MRI implemented in your clinical practice?	yes	yes	no	yes	yes	yes	yes	yes	no	yes	yes	yes	no	yes	no	yes	no	yes	13
Please describe why not:
No indication													x						§
No time in the clinical MRI-slots / 4D flow takes too much time									x										§
Sequence not available on the scanner													x						§
No time for post-processing / 4D flow post-processing takes too long			x										x						1
Other: (please describe)			x												x		x		3
Other:			Still not validated to be used in the clinical practice												No approved by the institution.		The responsible clinical department (dept of Clinical Physiology) have not prioritised implementing 4D Flow clinically. One bottleneck has been that it first took very long for Philips to have a 4D Flow analysis software in ISP
Please indicate indication in case of implementation:
All cardiovascular scans / patients						x		x		x									3
Congenital heart disease (for diagnosis prior to intervention or surgery)		x		x	x		x				x			x		x		x	8
Follow-up of congenital heart disease after correction	x	x		x			x				x			x		x		x	8
Valvular heart disease	x	x		x	x			x								x		x	7
Suspicion of cardiac shunt		x			x							x				x		x	5
Congenital disease of the aorta, e.g., coarctation, connective tissue disease, Marfan, Loeys Dietz	x	x		x	x		x					x		x		x			8
Acquired disease of the aorta, e.g., aneurysm, dissection	x	x		x	x											x			5
Other: (please describe)
Other:
Is a 4D flow sequence directly available on the MRI?	Yes, the sequence can run in the clinical workflow without extra actions	Yes, the sequence can run in the clinical workflow without extra actions	Yes, the sequence can run in the clinical workflow without extra actions	Yes, the sequence can run in the clinical workflow without extra actions	Yes, the sequence can run in the clinical workflow without extra actions	Yes, the sequence can run in the clinical workflow without extra actions	Yes, the sequence can run in the clinical workflow without extra actions	Yes, the sequence can run in the clinical workflow without extra actions		Yes, the sequence can run in the clinical workflow without extra actions	Yes, the sequence can run in the clinical workflow without extra actions	Yes, the sequence can run in the clinical workflow without extra actions		Yes, the sequence can run in the clinical workflow without extra actions		Yes, the sequence can run in the clinical workflow without extra actions		The sequence can run in the clinical workflow but requires extra actions (reboot, patch activation etc.)
Other:	NA	NA	n/a	N/A	N/A	N/A	None	Routine assessment of 4D flow in our centre only is for aortic normal flow quantification. if there is clear valvular issue, then we investigate further.	none	NA	n/a	NA	'-	1	N/A	N/A	'-	not applicable
How and where is the reconstructed DICOM- data of the 4D flow sequence sent and handled?	Reconstructed DICOM data are following the normal path (identical to any other image acquired on the system). From the main console it is transferted to SyngoVia and the PACS.	Data is sent to Medis software, which has a 4D flow module. MPR type processing yields optimal 2D planes for each vessel which is then sent to the Medis Flow module for flow analysisSimilarly, short axis planes are constructed and sent to the Medis Mass module for volumetry		PACS, commercial analyze software (Circle, Medis)	Dicom data are stored locally on the MRI scanner then send both to the PACS and to the Cloud for post processing.	in PACS and Arterys/Circle42	Stored on external server	PACS server. We then use Circle CVI to assess the study.		data directly reconstructed on scanner and sent to postprocessing software by techs	PACS image storage system	It is sent both to PACS and to our postprocessing software (Circle)		1. Data acquired with the GE product sequence: PACS system.2. Data acquired with research sequence: only time averaged data are sent to PACS, dynamic data are stored on a research data server and analzyed on dedicated analysis workstations.		PACS, Arterys, cvi42		sent to standalone server and PACS for offline analysis
Are 4D flow data reconstructed on the MRI scanner, or elsewhere, please elaborate	Yes	Reconstructed inline within the MR scanner	yes	on scanner	On the MRI scanner	Scanner	Offline on a high-computing server	On the scanner.	MRI scanner	on the scanner	on scanner	Scanner	Both, but the reconstruction of the data on the scanner is very time-consuming. For our own compressed sensing implementation we copy the raw data to a server (stationed in the hospital) and run a matlab/python/c++ script.	1. Product Sequence: on scanner2. Research Sequence: offline: automated data transfer and reconstruction on a linux cluster. The storage of the raw data files and physiological gating tracks + offline reconstruction allows us to run reconstructions in different modes on the same data, e.g. high temporal or high spatial resolution.	On the scanner	4D Flow MRI data reconstructed on the scanner	On the scanner	on the scanner	15 op scanner
Do you use an in-house developed tool/software or a commercially available tool/software?	Commercially available : Circle CVI 42	Both	Mass research version	both	Arterys Cloud-Based software	Commercially available software (Arterys and Circle42)	Both, in-house developed tools for advanced 4D flow biomarkers such as pulse wave velocity and wall shear stress.Commercial products for flow measurements.	no	We use both commercially available software and in-house developed tool.	both, for clinical assessment commercially available software, MR physicist also uses his own in-house developed tool for special assessments	commercially available pie medical imaging	For reconstruction or postprocessing? In the case of recon, we use the Philips scanner for recon. In the case of post processing, we use either Circle or in-house tools	Both, our own acquisition and reconstruction tools, but also the scanners acquisition and reconstruction tools.	1. Data acquired with GE product sequence: Commercial Circle CVI42 2. Research Sequence: We use both, commercial and in-house packages. Pre-processing (check / correct for residual background phase corrections or aliasing, etc.): in-house. Visualizations and flow measurements: Ensight (commercial). Advanced parameters: WSS, pressure gradients etc.: in-house. Sometimes we use GTFlow for research a…	Both in-house and commercial.	Commercially available software	Commercially available recon (scanner recon)	both	9 commercial available / 9 both
Is this a research tool/software, or approved for clinical use?	Approved for clinical use	Our main 4D flow sequence is a product sequence from Siemens and approved for clinical useWIPs are not approved	no	both	Clinical use	Yes	Yes	mainly research but, we treat it as for clinical translation	Not yet	commercial software approved for clinical usehome-built not approved	n/a	For reconstruction? In the case of recon, the Philips pipeline is FDA-approved. In the case of post processing, Circle is FDA-approved	No, not for diagnosis, just research.	Both	No	N/A	It is CE-marked	commercially available tool is approved for clinical use	2 niet per se approved
If a commercially available tool/software, which tool/software?	Circle CVI 42	Siemens 4D flow/Medis software for processing	N/A	Circle, Medis	Arterys	Arterys, Circle42	Matlab	Circle CVI and CAAS (mainly for valvular pathologies)	4D flow by Circle Cardiovascular Imaging	currently Arterys, also used other tools in recent years (Circle, CAAS, Medis, Gyrotools)	pie medical imaging	For recon: Philips host computerFor postprocessing: Circle CVI42 or in-house software	For region drawing and analysis we use GTFlow.	Circle CVI42, Ensight, GTFlow	CVI 42	Arterys and cvi42	Philips scanner recon	CAAS (Pie Medical Imaging)
Does reconstruction contain pre-processing such as background correction and aliasing correction, or is this performed with a separate tool/software?	yes	Both are built into the Medis 4d flow module	yes	yes	Background correction is integarted.No aliasing correction (so far)	Performed in the postprocessing software	These are performed in-line at the end of the reconstruction.	it is not done in reconstruction - all done by CVI.	Yes	pre-processing steps are included in the software	included automatically	***Note: I am a little confused about the wording 'reconstruction'. Are you asking if our raw k-space data is reconstructed with these corrections performed in-line? Or are you asking about the postprocessing software and if corrections are performed in-line with analysis (if so, yes)	Both. A background phase correction is performed in the reconstruction pipeline (in our own reconstruction pipeline, but also with the scanners reconstruction). Anti-aliasing is performed with GTFlow.	GE sequence and PC VIPR: standard corrections for Maxwell terms and gradient non-linearity.1. GE Sequence: No additional corrections2. PC VIPR: Embedded background phase corrections. These are verified during pre-processing and adjusted if needed.	Performed after scan in a separated tool.	Arterys and cvi42	Separate	separate software
Do you use an in-house developed tool/software or a commercially available tool/software?	Commercially available : Circle CVI 42	Commercially available	Mass research version	both	commercially available	Commercially available	In-house software is used for these corrections	Circle CVI - commercially available	Yes	both, see above	commerically	Both (see answers above)	A commercial tool.	In-house for background phase correction.	in-house and commertial	commercially available software	In-house.	both
Is this a research tool/software, or approved for clinical use?	yes	Approved for clinical use	No	both	clinical use	Yes	Unknown	not sure	Not yet	research not approved for clinical use	n/a	Both, i.e. research and FDA-approved (see answers above)	I think just a research tool, I am not sure about their approval for clinical use.	I guess it is a research tool, but we use it for clinical use as well.	No	N/A	Research	commercially available tool is approved for clinical use
If a commercially available tool/software, which tool/software?	Circle CVI 42	Medis	N/A	Circle, Medis	arterys	Arterys, Circle42	N/A	as above	4D flow by Circle Cardiovascular Imaging	see above	pie medical imaging	For recon: Philips host computerFor postprocessing: Circle CVI42	GTFlow.	Circle CVI42- in-house tools (Matlab)- GTFlow- Ensight - depending on study and user.	CVI 42	cvi42 and Arterys	'-	CAAS (Pie Medical Imaging)
Who performs image post-processing / 4D flow quantification?
Physician (radiologist, cardiologist, other)	x	x	x	x	x	x	x	x		x	x			x		x		x	13
Technician, Specialized		x		x				x	x			x		x				x	7
Researcher	x	x	x	x			x	x	x	x		x		x	x		x	x	13
Other: (please describe)															x
Which image post-processing/4D flow quantification tool/software do you use?	Circle CVI 42	Medis	Mass resreach version	Circle, Medis, in-house tools	Arterys	Arterys, Circle42	MatlabCircle (CVI)GyroFlowPie MedicalCAAS	Circle CVICAAS	4D flow quantification tool/software	Arterys	pie medical imaging	Circle CVI42 and in-house softwre	GTFlow.	Circle CVI42- in-house tools (Matlab)- GTFlow- Ensight - depending on study and user.	Matlab / CVI 42	cvi42 and Arterys	Mainly in-house. Partially also Ensight for visualisations.	CAAS (Pie Medical Imaging) and in house developed
Is this an in-house developed tool/software or a commercially available tool/software?	Commercially available	Commercial	N/A	both	commercially	Commercially available	Commercial	no	We use both commercially available software and in-house developed tool.	see above	no	Both	Commercially available.	Both	CVI 42 yes	Commercially available	Mainly in-house. Partially also Ensight for visualisations.	both
Is this a research tool/software only, or is it also approved for clinical use?	Also approved for clinical use	Approved for clinical use	no	in the US all in-house tools can be used for clinical applications if deemed appropriate by the physcisin	clinical use	Clinical use	Yes	noy sure	Not yet	see above	n/a	Both	I think just a research tool, I am not sure about their approval for clinical use.	Both	Research only	N/A	Research	commercially available tool is approved for clinical use
If a commercially available tool/software, which tool/software?	Circle CVI 42	Medis	N/A	both	Arterys	Arterys, Circle42	Circle (CVI)GyroFlowPie MedicalCAAS	Circle CVICAAS	4D flow by Circle Cardiovascular Imaging	see above	pie medical imaging	Circle CVI42	GTFlow.	Circle CVI42- GTFlow- Ensight	CVI 42	cvi42 and Arterys	Ensight	CAAS (Pie Medical Imaging)
Is technical support on-site available, for example if there is a suspicion of discrepancy in the data, e.g. incorrect numbers or artifacts? Please elaborate:	We are working with Aurélien Monnet, on-site Siemens Ingeneer	Technical support available real time from NCH experts for data/software troubleshooting. Support available from Medis experts usually within 24 hours for scientific/clinical trouble shooting	Not onsite, however, we send the data to an expert and discuss the potential reason	suppprt by MRI vendor and software vendoe	No.	Yes, we have a number of superusers who can help others	Local researchers often help to explain and fix discrepancies in the data.	mainly within the clinical team.	Within the hospital, technicians use the Circle 4D flow software to perform only visualization or simple velocity measurements. For more complex quantification needed for research, data is sent to a collaborating PhD."	we discuss internally with our MR phycisist	no but close relation with customer service team with pie medical	Yes, from our research team	Yes.	Yes, the specialized techs and the clinicians consult with the 4D Flow experts (PhDs) in case of artefacts, inconsistent results, etc.	No external support only local experts.	No	'-	we do our own support
