# Supplementary material for: Prerequisites for Clinical Implementation of Whole‐Heart 4D‐Flow MRI: A Delphi Analysis
Source: J Magn Reson Imaging. 2024 Aug 21;61(4):1618–28. doi: 10.1002/jmri.29550 (PMC11896919; doi:10.1002/jmri.29550)
Supplement: Supplementary file 2 — Appendix S2 Questions answers by panelists in round 1 Delphi analysis with resulting statements for round 2. [file JMRI-61-1618-s001.xlsx]

## Sheet: Statements opstellen
						Survey Instance Id		2D5916BA-EC7E-448C-90E4-90BA0CF4600E	35181903-C0F6-4E1E-B1DF-3A44D36F179E	42DD3137-A2B4-4ED6-B7A4-947FA066C3C4	57DDF047-ED1E-4DB9-95DE-CDC14315C313	66A572AC-79F1-4C40-9C33-C1638709EAB2	713C8BD5-380A-41FF-AEDF-85D8B506560F	74C5424A-B0F0-4C6D-B2AF-B1CE19B3B672	8769B4C3-9819-4C5F-8298-75391AD162E5	8F1A8883-BEB9-446E-8464-02E980973198	B6EED9F4-DFBD-4459-8441-2457F5B66193	C0541349-DAFD-46C5-831A-0AA4E71C5447	CF8473A0-A71A-4978-AC21-7E6C8A0A4CC9	D61558FD-49F9-4F1B-8AFD-FD85FAB4FC86	E7177B36-45FC-42F7-9AE6-52AF6B240825	F2FB2F25-250A-4EA3-8773-6C798F14F55A	F868742D-A2D9-4DB0-84E9-0D5EC0665D01	FFE62EF6-BD04-475B-B762-514F7F9914F9	CFBBA347-FADD-4437-8E3D-CD92A83E036E
	Resulting statement for round 2						Question in round 1 Delphi	Panelist answers
Statement nr		final statement	beland in document	Wat te doen in disucssie?	doel/opmerkingen	Castor Participant ID		18	2	1	9	16	17	8	15	4	12	5	3	14	10	11	7	13	19
						Castor Participant Status		Not Set	Not Set	Not Set	Not Set	Not Set	Not Set	Not Set	Not Set	Not Set	Not Set	Not Set	Not Set	Not Set	Not Set	Not Set	Not Set	Not Set	Not Set
						Survey Creation Date		07-07-2023 17:16:31	07-07-2023 17:11:17	07-07-2023 17:11:03	07-07-2023 17:13:22	07-07-2023 17:16:03	07-07-2023 17:16:18	07-07-2023 17:13:02	07-07-2023 17:15:47	07-07-2023 17:11:55	07-07-2023 17:14:08	07-07-2023 17:12:14	07-07-2023 17:11:38	07-07-2023 17:15:22	07-07-2023 17:13:35	07-07-2023 17:13:51	07-07-2023 17:12:45	07-07-2023 17:15:09	21-08-2023 16:16:14
						Survey Sent Date		07-07-2023 17:16:31	17-08-2023 09:47:04	09-08-2023 08:50:16	09-08-2023 08:52:09	09-08-2023 08:53:37	07-07-2023 17:16:18	07-07-2023 17:13:03	07-07-2023 17:15:47	09-08-2023 08:51:15	07-07-2023 17:14:08	07-07-2023 17:12:14	09-08-2023 08:50:59	07-07-2023 17:15:22	09-08-2023 08:52:42	09-08-2023 08:52:21	09-08-2023 08:51:55	09-08-2023 08:53:23	21-08-2023 16:16:14
						Survey Progress		100	100	100	0	100	100	100	100	0	100	100	0	100	53	100	100	59	100
						Survey Completed On		10-07-2023 17:07:46	18-08-2023 13:31:50	11-08-2023 11:18:46	FALSE	16-08-2023 15:10:35	29-07-2023 10:51:40	11-07-2023 14:43:30	22-07-2023 06:57:19	FALSE	11-07-2023 10:27:35	10-07-2023 16:52:55	FALSE	21-07-2023 09:32:34	FALSE	16-08-2023 00:02:49	12-08-2023 21:23:23	FALSE	24-08-2023 09:36:23
						Survey Parent		Round 1 survey	Round 1 survey	Round 1 survey	Round 1 survey	Round 1 survey	Round 1 survey	Round 1 survey	Round 1 survey	Round 1 survey	Round 1 survey	Round 1 survey	Round 1 survey	Round 1 survey	Round 1 survey	Round 1 survey	Round 1 survey	Round 1 survey	Round 1 survey
						Survey Package Name		(1) Questions on panel members' experience/opinions about 4D flow MRI and Delphi analysis	(1) Questions on panel members' experience/opinions about 4D flow MRI and Delphi analysis	(1) Questions on panel members' experience/opinions about 4D flow MRI and Delphi analysis	(1) Questions on panel members' experience/opinions about 4D flow MRI and Delphi analysis	(1) Questions on panel members' experience/opinions about 4D flow MRI and Delphi analysis	(1) Questions on panel members' experience/opinions about 4D flow MRI and Delphi analysis	(1) Questions on panel members' experience/opinions about 4D flow MRI and Delphi analysis	(1) Questions on panel members' experience/opinions about 4D flow MRI and Delphi analysis	(1) Questions on panel members' experience/opinions about 4D flow MRI and Delphi analysis	(1) Questions on panel members' experience/opinions about 4D flow MRI and Delphi analysis	(1) Questions on panel members' experience/opinions about 4D flow MRI and Delphi analysis	(1) Questions on panel members' experience/opinions about 4D flow MRI and Delphi analysis	(1) Questions on panel members' experience/opinions about 4D flow MRI and Delphi analysis	(1) Questions on panel members' experience/opinions about 4D flow MRI and Delphi analysis	(1) Questions on panel members' experience/opinions about 4D flow MRI and Delphi analysis	(1) Questions on panel members' experience/opinions about 4D flow MRI and Delphi analysis	(1) Questions on panel members' experience/opinions about 4D flow MRI and Delphi analysis	(1) Questions on panel members' experience/opinions about 4D flow MRI and Delphi analysis
						Survey Package Id		15DF5773-6DB6-49D0-B958-F7711155A27B	15DF5773-6DB6-49D0-B958-F7711155A27B	15DF5773-6DB6-49D0-B958-F7711155A27B	15DF5773-6DB6-49D0-B958-F7711155A27B	15DF5773-6DB6-49D0-B958-F7711155A27B	15DF5773-6DB6-49D0-B958-F7711155A27B	15DF5773-6DB6-49D0-B958-F7711155A27B	15DF5773-6DB6-49D0-B958-F7711155A27B	15DF5773-6DB6-49D0-B958-F7711155A27B	15DF5773-6DB6-49D0-B958-F7711155A27B	15DF5773-6DB6-49D0-B958-F7711155A27B	15DF5773-6DB6-49D0-B958-F7711155A27B	15DF5773-6DB6-49D0-B958-F7711155A27B	15DF5773-6DB6-49D0-B958-F7711155A27B	15DF5773-6DB6-49D0-B958-F7711155A27B	15DF5773-6DB6-49D0-B958-F7711155A27B	15DF5773-6DB6-49D0-B958-F7711155A27B	15DF5773-6DB6-49D0-B958-F7711155A27B
1.3	The use of in-house developed (and validated) software for the acquisition and reconstruction of whole-heart 4D flow MRI, without CE approval is a good alternative solution in clinical practice, provided that technical support is available, when commercial and CE approved tools are not available or do not meet the clinical requirements	An in-house developed accelerated 4D flow sequence is acceptable for clinical use when validated, compliant with regulation and quality standards, with sufficient technical support available.	1.3			In_house_developed_4D_flow_MRI	Is an in-house developed 4D flow MRI sequence acceptable for clinical use? Please elaborate:	It is not acceptable for clinical use due to lack of regulatory approval, lack of standardization between sites, difficulty to upgrade over time, potential for incompatibility with certain vendor MRIs over time, dependence on local experts which may change over time, etc	N/A	We don't use an in-house 4D flow sequence	Yes, if properly validated. For example, we feel our research sequence is superior to the product sequence and has been thoroughly validated. We realize that this approach can be problematic when used on a large scale across many sites.	not applicable	Yes, but only if there is trained technical staff available (e.g. medical physicists) who take the responsibility of reproducible data quality that is equal or better than the standard 4D flow scan and who assures data anonymisation/security. Also, the workflow from scanning to reconstruction must be taught to coworkers and the pipeline must be constantly maintained.	if the numbers are consistent (conservation of mass etc.) and sufficient experience has been made to trust the results, I believe that in-house developed 4D flow sequence and postprocessing software is acceptable for clinical use	Yes, if it is properly validated.	Yes, as long as it is accurate	Not sure about that, however, if it has been validated aganost the conventional 2D flow in a group of healthy volunteers, it can be used	yes	No It needs to be tested and validated by the MRI vendor such as Siemens before it can be used in clinical practice.	If properly validated	yes	I personally do not believe so. There must be rigorous validation across multiple sites to be acceptable for clinical use. There is too much risk with using an in-house technique.	yes, fast, reliable and good resolution	Yes, if appropriately validated and tested	Yes, if short enough and still providing accurate flow information across the regions/vessels of interest.
1.2	Despite the too long scanning time for most sequences, current commercially available 4D flow sequences meet the minimal clinical requirements for basic indications. For more complex pathology, there is a need for more advanced options of faster acquisition	Current commercially available 4D flow sequences meet the basic clinical requirements for common cases, although scanning time for most sequences is still too long. For more complex pathology, there is a need for more advanced options, such as dual VENC \ broad dynamic range, and adequate PACS interaction.	1.2		vraag verkeerd geinterpeteerd, bespreken in discussie	Meet_clinical_needs	Do the currently available commercial 4D flow MRI sequences meet the clinical needs? Please elaborate	Yes. They offer most needed options, including aliasing correction, background correction, MPR, arbitrary 2D plane selection, volumetric analysis, vascular measurements. They also do not offer some much needed options including 3D segmentation, 3D plane selection, automation, DICOM cine, ineraction with PACS etc	YES	Yes. It is suitable for the purpose of flow visualization or flow mapping	Depends. For some applications: yes. For others: we would like to have respiratory gating and / or better spoatial resolution / coverage.	yes	Yes, accept for scan time.	I have only worked with the GE sequence that works for our purpose, however, faster acquisition and maybe dual-venc settings in an acceptable time range would be great	Most of them. At our institution the main limitation is time, <10 mins of acquisition.	Yes, but they still take a long time	it is improved compared with the pervious one, we had 10 years ago but still need to be shoeter in time < 5 mins and to be less noisy	no	No Too long Lack of spatial resolution Lack of temporal resolution (25phase/sec, better would be 30 or even 60)	Yes, they meet basic needs.	yes	In some simple cases yes. But there also needs to be better accounting for broad dynamic ranges of velocities when looking venous and arterial flows, for example. Additionally, there needs to be a better mechanism for visual quality control, such as a fast recon to understand if venc needs to be adjusted.	yes, fast, reliable and good resolution	Yes, the GE product sequence meets clinical needs	Commercially available 4D flow sequences are still too long (>10 minutes) to add to normal clinical scan sessions.
1.3	Combined in 1.3	The use of in-house developed software for the acquisition and reconstruction of 4D flow MRI without CE approval may be a good alternative solution for CE-approved 4D flow software for clinical practice	merge with 1.3		in discussie uitschrijven wat verschil tussen software en sequentie is.	CE_approval	Should 4D flow sequences used in clinical practice need to be CE-approved? Please elaborate:	Yes, this is important for validation, acceptance, standardization	Normally yes	In Korea, CE approval is not required.	Maybe. I am not too educated on this topic.	not sure	No but only if there is trained technical staff available (e.g. medical physicists) who take the responsibility of reproducible data quality that is equal or better than the standard 4D flow scan and who assures data anonymisation/security. Also, the workflow from scanning to reconstruction must be taught to coworkers and the pipeline must be constantly maintained.	I assume that this is the normal process of every sequence used for clinical applications	Ideally meet standard safety standards.	No, too much hassle	Yes, I think this will be the first step to allow clinical use of 4D flow	no opinion on this	Like any other sequence yes, as some medical decisions (should we operate of not ?) may be based 4D flow.	That seems appropriate to me from a legal perspective	no	Yes	yes as all other products need to and it should meet accuate diagnosis standards	Ideally, yes, all MRI sequences used clinically would be approved. However, I think it is still okay to use non-approved sequences as long as they have been appropriately validated and gone through a local institutional approval process	No, MRI sequences are not normally CE-approved.
1.1	Clinical implementation of whole-heart 4D flow MRI is hampered by technical hallenges in almost every step of the diagnostic process from image acquisition to reporting	Clinical implementation of 4D flow MRI is hampered by technical challenges. Every step in the process is more complex and time-consuming in clinical care, due to large data sets handling, complicated post-processing, and difficult integration in clinical workflow	1.1	Start van disucssie		Clinical_implantation	Do technical aspects hamper(ed) the clinical implementation of 4D flow MRI in your institution? please describe topics such as sequence (e.g. spatial/temporal resolution, FOV, acceleration technique, acceleration factor), reconstruction, scanner specifications, pre- and post-processing, data handling, data analysis and interpretation/diagnostics, or storage.	Yes, there is a difference between vendors and different software platforms within same vendor in terms reconstruction, graphics handling, spatial and temporal resolution achievable, data handling, which introduce variation.Also, PACS unable to handle large datasets, so separate archival neededPoor integration with PACS for 4D flow	Not really with our sequence	Almost all of the mentioned items apply. Especially, data processing, data analysis, and interpretation are challenging.	Yes there are several. Optimal acquisition still requires expert knowledge, which is not always present at the scanner. Optimal post-processing also requires expert knowledge and significant time for the user. This processing is often NOT performed by the clinician and can not be reproduced by the clinician, who ultimately has to sign off on the report. A more automated and user-friendly post-pro…	The main issue tends to be when 4D flow is done in patients who are not having contrast. then the quality of scan is poorer. Also, 4DF sufferers from temporal blurring - when compared to 2D PC flows.	Yes. - Spatio-temporal resolution was too low to reproduce peak velocities in aortic stenosis patients, which could be measured accurately with 2D flow and with ultrasound. - Scan time was a particular problem when combined with a respiratory navigator as the scan time increased unpredictably depending on the breathing pattern and the gating efficiency.- 3D analysis of flow patterns, re-slicing t…	we use 4D flow in all our clinical cardiac MRI scans, 4D flow has replaced 2D PC measurementsspatial resolution: depending on patient size 1.6-2.2.mm3 (acquired)temporal resolution: depending on heart rate 20ms-45 msFOV adapted to patient size (250-360mm)acceleration: kt-ARC (8)1.5T Signa Artist GEpre-/postprocessing by Arterys (cloud-based)	Post-processing reporting is the main limitation. We have a 24-hrs turn around for requested cases within research-clinical acquisitions.	Commercially available postprocessing software is hard to use- this certainly hampers throughput. We also need dual VENC sequences	Yes, the mega data makes the storge of data a problem, therefore we are not able to perform it, as a routine in all clinical cases	not applicable	Yes Lack of Spatial resolution, acquisition time is too long which sometimes precludes whole heart acquisitions, noise is too important, breathing artifacts are reccurent. Reconstruction is find, our scanners have adequate specs, data handling is convenient. Data analysis is still cumbersom, discrepencies between 2D and 4D are time consuming, softwares (CVI-42) is not yet adequate for the quantif…	Availability of post-processing software	we developed a standardized whole heart protocol for all 4D flow applications that is now used clinically	Yes, acquisition and recon times continue to present significant challenges to the clinical workflow. In addition, data transfer is burdensome.	CS flow not available on all scanners	The need for respiratory navigators for the Siemens 4D Flow sequence is a minor limitation in its greater use on that scanner. Not everyone has a regular breathing pattern and in patients with irregular breathing patters the sequence is unpredictable.	We use an in-house developed 4D flow sequence and reconstruction pipeline, which is accelerated ~5x compared to a fully-sampled scan. This leaves some room for further acceleration. Additionally, the reconstruction (while automatic), is performed on a separate server and takes 30 minutes (and in many cases much longer).
2.4	Please rank the following features or specifications of an accelerated 4D flow sequence for essentiality. i. Acquisition time < 5 minutes ii. High resolution/accuracy iii. A simple predefined whole heart sequence, easily plannable and tunable iv. Self-gating sequence, respiratory, and ECG v. A sequence without the need for IV-contrast vi. Dual VENC	Accelerated 4Dflow MRI acquisition is mandatory for clinical use. The ideal time would be less than 5 minutes, without compromising the flow information.	2.4			Accelerated_acquisition_sequence	Is there a need for an accelerated 4D flow MRI acquisition/sequence in clinical implementation of 4D flow in general? Please elaborate:	Yes, current acquisitions are 8-10 min long. Need to be closer to 3 min	> 10 min sequence for the whole heart seems acceptable.Or mean sequence time is 6-7 min	Accelerated 4D flow MRI is essential for clinical application	Yes. Faster sequences shorten scan time or allow for higher spatial resolution or larger coverage. It would be easier to justify a 4D flow scan of the scan time would be shorter. I think a scan time of 5 mins would be widely accepted.	Yes - completely agree. We need to bring scan time down to 5mins. But, this should not be at the compromise of flow information - as this can result in underestimation of stroke volume.	Yes. But particularly also on free running sequences that do not rely on navigator efficiency.	yes, scans should not take more than 8 minutes, otherwise there is risk of movement and repetitive scan is not possible	A fast and accurate acquisition is a requirement for most readers and technologist. Particularly in high-volume centers.	Yes, acquisition times should be brought down to less than 5 minutes or even shorter.	yes, the current avialable acquisition takes in average 10 mins, the ultimate goal should be shorter than 5 mins	yes, the faster, the better for clinical use	Yes, acquisition time is too long (8-15min), and come in addition to a normal 2D MRI examination (which we are obliged to acquired in case the 4D flow doesn"t provide good image quality or in case of discrepencies between 2D and 4D flow). Being long, it is difficult to fully take advantage of contrast agent injection.Patients with arrhythmia are problematic as acquisition time becomes longer, art…	Not sure	yes	Absolutely, however, a balance needs to be found between high acceleration and precision/accuracy.	yes, standard sequence too sloe	This already exists. Scan times are regularly 4-6 minutes for whole heart coverage. This is fast enough.	Yes, standard acceleration methods (SENSE, GRAPPA, partial Fourier) are not enough to make 4D flow fast enough. Scan should be under 10 minutes for widespread adoption into clinical practice.
2.4	Please rank the following features or specifications of an accelerated 4D flow sequence for essentiality. i. Acquisition time < 5 minutes ii. High resolution/accuracy iii. A simple predefined whole heart sequence, easily plannable and tunable iv. Self-gating sequence, respiratory, and ECG v. A sequence without the need for IV-contrast vi. Dual VENC	Please rank the following features or specifications of an accelerated 4D flow sequence for essentiality. i. Acquisition time < 5 minutes ii. High resolution/accuracy iii. A simple predefined whole heart sequence, easily plannable and tunable iv. Self-gating sequence, respiratory, and ECG v. A sequence without the need for IV-contrast vi. Dual VENC	2.4			Essential_features_acquisition_sequence	What would the essential features or specifications of this accelerated acquisition be? Please describe components such as hardware, software, etc.	Self gating: cardiac cycle and respirationInline reconstructionRapid reconstruction and near real time availability of data for processingFlow AccuracyHigh resolution for volumetry and angiographyMay require blood pool contrast to achieve all the above	N/A	I don't know the technical features well. However, I wish we could acquire images of the desired FoV within about 10 minutes.	Probably a combination of state of the art hardware (coil+gradients), an accerated acquisition, and an high end iterative reconstruction require high performance computing.	In a nutshell, the sequence should be able to provide detailed flow visualisation and quantification. Acquisition time should be roughly 5mins. Dual venc to capture detailed low and high velocities is important.	There should be simply a 4D flow sequence with a predefined/tunable acceleration factor (which should not be set too high).	high recon capacity of scanner pc, big data storage capacity	Whole heart acquisition as indicated in the 4D flow consensus with and acquisition time < 10 mins.	Dual venc, acquisition times of <3 minutes, vendor neutral sequence	different venc at the same acquisation to avoid repeating the scan	not applicable	Higher spatial resolution : 1.25mm iso idealHigher temporal resolution: 60phase/sec ideal, otherwise 30.Shorter acquisition time : 2min ideal, independant of patient HR (ideal), insensitive to arrhythmia (ideal).Interactive software (double oblique MPR such as the solution offered by arterys).Semi-automatic or automatic quantification of regurgitations and aortic biomarkers.Semi-automatic or auto…	'-	standardized whole heart protocol for the most common applcations	Fast acquisition, reconstruction (for QA). Also accuracy must be within 5-10% of the gold-standard.	?	Whole heart coverage. 2mm (or less) slice thickness. Scan time 4-6 minutes.	Compressed sensing or AI based reconstructions will be crucial to clinical 4D flow - for these to work strong computer hardware (integrated GPUs) is needed. These should be coupled with advanced and robust reconstruction software.
3.1	Please rate the following features or specifications of an accelerated 4D flow reconstruction, essential for clinical implementation: Reconstruction on MRI console without interference with subsequent acquisition Reconstruction time < 5 minutes, immediately available for Q&A / VENC adjustment Correction integrated in reconstruction Integrated pipeline without human interference. Data sent back af…	4D flow MRI image reconstruction needs to be less than 5 minutes and is immediately available for QA/VENC adjustment is mandatory for routine use in clinical implementation.	3.1		Bespreken in discussie dat Q/A belangrijke is	Accelerated_image_reconstruction	Is there a need for accelerated image reconstruction in clinical implementation of 4D flow in general? Please elaborate:	Yes, this is the rate limiting step for currently available rapid acquisition sequences. Recon is offline, and takes too long	No. Acceptable in our case for routine	Sometimes, the reconstruction of images can interfere with the next examination, so accelerated reconstruction is essential.	Yes. Clinical workflows require reconstructions on the scanner to be completed in short turn around time (5-10 minutes top) without slowing down the system or delaying the next scan.	not sure	Yes, the standard reconstructions of 4D flow take too long on the scanner (both Philips and Siemens systems). They should be done offline.	yes, it should not take hours until images are available for further assessment, for routine clinical workflow they should be reconstructed and transferred within minutes	Reconstructions time need to be also < 10mins. In our case, if a clinical-research case is acquired during day-time. The 4D flow acquisition is performed by the end. The reconstruction take place during the time that the patients is leaving the scanner room and a new patient is coming in. That period of time is ~10 mins.	Yes, but less essential compared to bringing down acquisition time	I believe that the current image reconstruction is ok.	yes, the faster, the better for clinical/research use	Not in our center.Maybe because we are using a conventional sequence without Compress Sensing or AI	Yes	no, recon on scanner is sufficient (on Siemens)	Yes, this is important both for patient workflow (recon needs to happen before next sequence or patient). Also this is important for rigor and QA of image quality.	yes, as need to be able to carry on scanning	20 seconds or less for time averaged reconstruction is adqueate to assess overall image quality. This already exists for the GE product sequence. 1-2 minutes for time-resolved reconstruction is sufficient and already exists for the GE product sequence.	Yes, see previous point.
3.1	Please rate the following features or specifications of an accelerated whole-hear 4D flow reconstruction, essential for clinical implementation: Reconstruction on MRI console without interference with subsequent acquisition Reconstruction time < 5 minutes, immediately available for Quality assurance/VENC adjustment Correction integrated in reconstruction Integrated pipeline without human interfer…	Essential features of accelerated image reconstruction include AI assistance, and reconstruction without interfering with acquistion, fully integrated hardware. The output should be quantifiable data for post-processing.	3.1	Discussie punt voor toekomst		Essential_features_image_reconstruction	What would the essential features or specifications of this accelerated image reconstruction be? Please describe components such as hardware, software, etc.	Deep learning based to achieve rapid turnaround, Inline processing, vendor provided GPU	?	It would be good if the reconstruction of images took place in the background while the image acquisition is being conducted.	Modern reconstructions of 4D flow data (3D, many slices, cardiac cycle resolved) with iterative approaches such as compressed sensing, local low rank etc., possibly non-Cartesian imaging, are computationally intense.	not sure - i suspect siemens has a very basic image reconstruction. Philips scanner take longer - but, they do apply velocity offset correction filters....	There should be a reconstruction code running on a separate PC, preferably with a GPU access and only with a small number of hyperparameters to tune. The output should be in DICOM format similar to the scanner DICOMs.	see above	N/A	Recon time less than several minutes- recon can be done offline or in the cloud so scanning can continue	n/a	when offline, then it should ideally be on a system next to MRI system	NA	Improved hardware to run more parallel reconstructions would help	no, recon on scanner is sufficient (on Siemens)	No need for specialize hardware or offline reconstruction. Vendor 'off-the-shelf' components would be necessary.	able to carry on scanning and viewing pictures and do quality assessment on 4D flow aquisition	20 seconds or less for time averaged reconstruction is adqueate to assess overall image quality. This already exists for the GE product sequence. 1-2 minutes for time-resolved reconstruction is sufficient and already exists for the GE product sequence.	See point 6. The large datasets from 4D flow require integrated GPU hardware with enough RAM to manage large data. Hardware should be integrated in order to quickly stream, process, reconstruct data, and send images back to the user console.
3.2	Please rate the following features or specifications of a whole-heart 4D flow pre and post-processing pipeline, essential for clinical implementation: Easily accessible options for quality assurance Adequate PACS interaction Pipeline, parallel or in line with results within 10 minutes Production of optimized data for further analysis and visualization Automated data handing, back to MRI console /…	An accelerated pre and post-processing pipeline is essential for the clinical implementation of 4D flow MRI. AI-based automation of segmentation background phase correction, plane selection, flow analysis, and volumetry is helpful for interpretation and speeds up the clinical workflow. Data should automatically be returned to the operator console / MRI.	3.2	Discussie punt voor toekomst, tijd voor postprocessing		Pre_post_processing_pipeline	Is there a need for an accelerated pre- and post-processing pipeline for the clinical implementation of 4D flow in general? Please elaborate:	Yes, lots of potential for automation of plane selection, flow analysis, volumetry, even in complex CHDWith blood pool contrast, quality is good enough to achieve AI based segmentation of flow, volumetry and angiography	Interpretation time is the most time consuming part. The way to get relevant measurement is a key issue.	For radiologists to easily use 4D flow, complex image pre- and post-processing should be automated.	Yes. Anything that can make the processing chain faster would be greatly beneficial for widespread use. Automated processing makes the results also more reproducible. There are good opportunities tfor such automations with AI and other approaches.	100%.	Yes. Accurate, (semi-)automated 3D vessel segmentation and background phase correction should be done in this pipeline. Then it should be possible to choose perpendicular planes and do manual adaptations.	in general, yes, assessment should be delayed due to slow pipelinesalthough cardiac MRI is frequently not a real emergency that needs an immediate report, data for quantification should be available close in time to the scan in order to obtain the results for the report	Yes, readers and fellows may prefer a simplified report at standard landmarks, and perform only additional analysis if it is necessary.	yes, automated extraction of standard parameters would be very helpful (EF, Ao, PA, TV, MV flow)	Yes, to make it faster	yes, the faster, the better for clinical/research use	Not in our center with the sequence we are currently using.	Not sure	yes, should be inline on scanner	Yes, post-processing is one achilles heel of 4D flow. It needs to happen in less than 10 minutes.	yes, fast processing as otherwise colleagues will default back to quicker and easier 2d flow analysis	The pre- and post-processing times that are available in Arterys and cvi42 are fine.	Yes, this is in line with point 8. If images can be returned to the operator console, or a dedicated PC in the MR control room, technicians and radiologists can immediately determine the image quality and important clinical features of the 4D flow scan.
3.2	Combined in 3.2	A pre-and post-processing pipeline should perform parallel, or inline, with results within 10 minutes. The pipeline should produce optimized data for further analysis and visualization, accessible for colleagues not necessarily specialized in 4D flow, via any given software package or hardware. Most of the processing, such as corrections is automated. Data quality is assured. Options for quality …	3.2			Essential_featues_pipeline	What would the essential features or specifications of this pipeline be? Please describe components such as hardware, software, etc.	Inline and near real time is essential for broad adoption and scaling	Get the images ready for interpretation in less than 5 min.	It's desirable to automate almost all processing, but it's also important to provide a way to check parts that have potential error factors	Fully automated corrections: background phase, velocity aliasing. Automated time-resolved segmentation of vessels, ventricles, & atria	1. Good quality data2. Reconstruction should take into account aliaising correction, eddy. current correction, velocity offset corrections, 3. The end 4D flow data should be clean and optimised for further analysis by any package without such tools!!	It should work as described in the previous question and it should be accessible by as many people as possible (no license issues) to be able to train many people for this task. There should be PCs with enough memory capacities available and the data should be accessible by this PCs (e,g. by a cloud or network).	see above	Dedicated workstation with NVIDIA cards, no preference in platforms or software but it most be an automate process.	machine learning-based automated extraction of standard parameters would be very helpful (e.g. EF, Ao, PA, TV, MV flow)	Hardware: faster reconstruction of the raw data, larger capacity	well validated application with good 4D visualization	NA	'-	should be inline on scanner	Automatic corrections (eddy current, anti-aliasing, etc), <10 minutes for flow quantification.	?	AI-enabled background correction. AI-enabled placement of analysis planes in most commonly quantified locations (e.g. MPA, RPA, LPA, Ascending Aorta, Descending Aorta, SVC, valves)	Same features as point 8, but with potentially a dedicated PC for post-processing software.
3.4	For commercially available whole-heart 4D flow sequences, vendors should provide a reconstruction pipeline on the MRI scanner, for standardized clinical care.	In case of a commercially available 4D flow acquisition technique, the vendor should provide a reconstruction pipeline on the MRI scanner, for standardised clinical care.	3.4			Scanner_or_in_house_built_solutions	Acquisition and image reconstruction go hand in hand. In the case of commercially available 4D flow acquisition techniques, should the vendor provide a reconstruction pipeline operating on the scanner, or are in-house built solutions well-suited for clinical purposes?	YES	Ideally recon should be performed by the vendor.	I think the manufacturer should provide a pipeline that operates on the scanner.	At the current state, a dual approach that provides data on the scanner and also allows to run different reconstructions on the same raw data has a lot of advantages. One could do a reconstruction to generate a high quality angiogram, a reconstruction optimized for temporal resolution (e.g. to measure pulse wave velocity), a reconstruction optimized for flow measurements, etc. The CT world has su…	For standardised clinical translation - it SHOULD be VENDOR!!	In-build solutions are well-suited, if they are well-maintained (as explained in the answer to question 1). There should be a person who is checking the image quality regularly, e,g. on a predefined (acquisition) test-protocol. Maybe somewhat a 'Unit testing' strategy on the data.	it is more convenient to have a vendor-provided reconstruction on the scanner, in particular for centers that do not have technical support by physicists or engineers	It may depend on the needs and resources of each imaging facility. all-in-one solutions are popular but may limit the ability to correct errors.	both are acceptable	I do believe that vendor should provide a reconstruction pipeline operating on the scanner	see above	The Vendor should provide a reconstruction pipeline to homogenize reconstructing methods internationaly.	Ideally, everything should be provided by the vendor so that multiple sites use the same solution	preprocssong should be inline on scanner	It has to happen through the vendor, otherwise, software updates are likely to render any custom solutions clinically useless if they break with an upgrade.	scanner build in would be great to view directly	Vendor supported reconstruction should be required.	If the 4D flow technique comes from the commercial side, then the whole package should be included with it. This includes on-the-scanner reconstructions, and a commercial software.
2.2	With the current state-of-the-art 4D flow sequence with post-processing and quantification methods, 4D flow should be used for specific indications and should not be considered a routine sequence in a standard Cardiac MRI exam	With the current state-of-the-art 4D flow sequence with post-processing and quantification methods, 4D flow should not be considered as standard care, but at least be used for specific indications.	2.2	opening discussie		Current_setting_routine_use	Current setting: with the current state of the art 4D flow sequence with post-processing and quantification methods, should 4D flow be used in the routine clinical setting? (one answer possible)	On specific clinical indications	On specific clinical indications	On specific clinical indications	On specific clinical indications	On specific clinical indications	On specific clinical indications	Standard	On specific clinical indications	On specific clinical indications	On specific clinical indications	On specific clinical indications	For specific cases only	For specific cases only	Standard	For specific cases only	On specific clinical indications	Standard	On specific clinical indications
2.1	Under ideal circumstances, a 4D flow sequence with post-processing and quantification methods should be standard care in cardiovascular imaging.	Under ideal circumstances, a 4D flow sequence with post-processing and quantification methods should be standard care in cardiovascular imaging	2.1	opening discussie		Ideal_setting_routine_use	Ideal setting: Under ideal circumstances, should a 4D flow sequence with post-processing and quantification methods, should 4D flow used in the routine clinical setting? (one answer possible)	On specific clinical indications	On specific clinical indications	On specific clinical indications	Standard	Standard	Standard	Standard	On specific clinical indications	Standard	Standard	Standard	Standard	On specific clinical indications	Standard	Standard	Standard	Standard	Standard
2.3	Please rank specific clinical indications for the use of whole-heart 4D flow MRI: i. Congenital heart disease (for diagnosis prior to intervention or surgery) ii. Follow-up of congenital heart disease after correction iii. Valvular heart disease iv. Suspicion of cardiac shunt v. Congenital disease of the aorta, e.g., coarctation, connective tissue disease, Marfan, Loeys Dietz vi. Acquired disease…	Please rank specific clinical indications for the use of 4D flow MRI: i. Congenital heart disease (for diagnosis prior to intervention or surgery) ii. Follow-up of congenital heart disease after correction iii. Valvular heart disease iv. Suspicion of cardiac shunt v. Congenital disease of the aorta, e.g., coarctation, connective tissue disease, Marfan, Loeys Dietz vi. Acquired disease of the aort…	2.3			What_indications_routine_use#All cardiovascular patients	If answered with 'standard' in Q2.1 or Q2.2, for what indications should 4D flow routinely be used? (more than one answer possible) -All cardiovascular patients	0	0	0	1	1	1	1	0	1	1	0	0	0	0	0	0	0	0
						What_indications_routine_use#Congenital heart disease (for diagnosis prior to intervention or surgery)	Congenital heart disease (for diagnosis prior to intervention or surgery)	1	1	0	0	0	1	0	0	0	1	1	1	0	0	1	1	1	1
						What_indications_routine_use#Follow-up of congenital heart disease after correction	Follow-up of congenital heart disease after correction	1	1	1	0	0	1	0	0	0	1	0	1	0	0	1	1	1	1
						What_indications_routine_use#Valvular heart disease	Valvular heart disease	1	1	0	0	0	1	0	0	0	1	1	1	0	0	1	1	1	1
						What_indications_routine_use#Suspicion of cardiac shunt	Suspicion of cardiac shunt	1	1	0	0	0	1	0	0	0	1	1	1	0	0	1	1	1	1
						What_indications_routine_use#Congenital disease of the aorta, e.g., coarctation, connective tissue disease, Marfan, Loeys Dietz	Congenital disease of the aorta, e.g., coarctation, connective tissue disease, Marfan, Loeys Dietz	1	1	0	0	0	1	0	0	0	1	0	1	0	0	1	1	1	0
						What_indications_routine_use#Acquired disease of the aorta, e.g., aneurysm, dissection	Acquired disease of the aorta, e.g., aneurysm, dissection	0	1	1	0	0	1	0	0	0	1	0	1	0	0	1	0	1	0
						What_indications_routine_use#Other: (please describe)	Other: (please describe)	0	0	0	0	0	0	0	1	0	0	0	0	1	1	0	0	0	0
						Other_what_indications_routine_use	Other:								N/A					'-	should be used is all patents who are indicated to receive 2D PC MRI. 4D flow should replace 2D PC MRI
2.7	For more accurate planning of a whole-heart 4D flow sequence a 3D localizer, and a VENC scout should precede the 4D flow acquisition, aside from the standard MRI.	For accurate planning of a 4D flow sequence a 3D localizer, and a VENC scout should precede the 4D flow acquisition, aside from the standard MRI	2.7			Sequences_efficient_planning	Please describe the sequences and order of sequences that should be acquired for efficient planning of the 4D flow sequence, e.g., 3D Scouts, cine sequence, navigator sequence, or 2D PC.	3 plane localizer4D flow3D hires MRAReal time cine for volumetry	3D scouts, Cine, 4D flow, LGE	3D Scouts, Non-enhanced or enhanced MR angiography, 2D PC	The 4D flow MRI sequence that we prefer (3D radial) has large volumetric coverage, so the localizers are very straighforward: point and shoot, one could conceivably scan without a localizer.	scouts, cines, t1, gad, early gad, 4df, lge, t1	1) scout scan2) (if not known by the patient's medical history) 2D flow scans in regions with highest expected velocities to achieve a rough estimation of the peak velocity and to set the VENC to >10% of peak velocity3) 4D flow scan	scouts in three orientations are sufficient for 4D flow planningwe first perform the standard cine-seq. for function, followed by a MRA and the 4D flow seq, and LE, if neededin case of unknown or suspected high velocities, a brief 2D PC scan could be applied before the 4D flow acquisition	by the end of the standard clinical exam	localizer, immediately followed by 4D flow	Cine sequence 2D flow Scout 4D flow	3D Scouts, cine sequence, 2D PC MRi	Cardiac : 3D scout, 3D whole heart MRA to assess anatomy, cine sequences, 2D PC on the aorta and pulmonary arteries, 4D flow.If injection needed for FP perfusion and/or LGE analysis, acquire 4D flow between FP perfusion and LGE, with a sequence ideally shorter than 8 min, otherwise after LGE.Aorta : 3D MRA for anatomy, 4D flow. Add 2D flow on above and under the aortic valve, and cine short axis …	LocalizersCine4D Flow	only scots are needed + venc scout in certain cases. 4D flow should replace 2D PC MRI	T2W single shot in multiple 2D orientations (axial, sagittal, coronal), navigator scout, 4D flow. Possibly add a venc scout if the 'problem' area is known.	3D scouts4D flow MRIcine stackothers as needed	3D scouts are sufficient to determine placement of 4D Flow acquisition volume	3D Scouts and 2D cine of the important cardiac views are sufficient to plan 4D flow. 2D cine scans allow for good visualization, with e.g. particle trace overlays.
2.5	For clinical care, a whole-heart 4D flow sequence should be standardized, with limited features adaptable, such as size, VENC, acceleration factor, and spatial, and temporal resolution.	For clinical care, a 4D flow sequence should be standardized, with limited features adaptable, such as size, VENC, acceleration factor, and spatial, and temporal resolution.	2.5	opening in disuccie		Flow_4D_adaptable	Should a 4D flow sequence be adaptable to specific patients and indications, or would a more standard sequence based on size and VENC only suffice in clinical care? Please elaborate:	Basic features like spatial resolution and temporal resolution should be adaptable. Everything else can be standard	Standard sequence adapting size and Venc	For research purposes, sequences should be finely adjustable, but for clinical application, standardized sequences are more appropriate	I strongly feel that there should be a set of protocols, tailored to patient (peds vs adults), contrast vs non-contrast, and clinical application (intra-cardiac vs aortic, high venc (stenosis) etc.. That has been our approach and it seems to work well in practice. One needs to find a sweet spot between offering some protocols but not too many and giving good instructions when to use which.	100%.We do this already - in standard case we use higher acceleration. In specific cases, we use longer acquisition time sequence with less acceleration to give better data	Not sure if I understand the question correctly. A sequence should still be tuneable in FOV, voxel size and VENC. Other than that a regular sequence is sufficient (so no decision on encoding schemes for example).	4D flow should be supplied as a default sequence, but always be adaptable to patients' size and needsclinical questions vary very much, therefore adjustment of venc settings is essential	Standard protocol with flexibility in size and venc.	Standard sequence is better, it should be as easy as possible	4D flow sequence be adaptable to specific patients and indication	Adaptable: make use of best possible VNR	I believe it is always better to adjust Venc to optimize the quality of flow measurement.If aortic stenosis : Venc at 500cm/sec minimum is adequateOtherwise, venc at 200cm/sec should be sufficient.Dual Venc may improve overall measurements.Unfolding of Venc on post-processing is useful when Venc is chosen to low.	Standard sequence based on size (and spatial resolution) and VENC	standard sedqeunce would be predferred	It is site dependent. Depending on team experience, it should be adaptable. But if inexperienced, then size and VENC based protocols will likely be more successful.	yes in congenital heart disease with different pateint and diseases	A single 4D Flow MRI sequence, adapted to size of patient and expected velocities, would be the best for greater use and ease of implementation	Yes, FOV and spatial/temporal resolution should be changed depending on the patient. For instance, a patient with a heart rate of 60 beats/min should have more reconstructed cardiac phases than a patient with a heart rate of 90 beats/min. Similarly, smaller/pediatric patients will need a higher spatial resolution (but lower FOV) to capture the smaller vessels. These values need to be adjusted on …
2.6	When anatomy and flow are assumed as normal, a standard VENC per indication should be used. In suspicion of abnormal flow and absence of prior information on flow velocity, a scout 2D-PC is needed for estimation of VENC.	When anatomy and flow are assumed as normal, a standard venc should be used. In suspicion of abnormal flow and absence of prior information on flow velocity, a scout 2D-PC is needed for estimation of VENC.	2.6			VENC_4D_flow	The VENC for 4D flow acquisition should be selected as follows: (one answer possible)	Standard VENC (one VENC fits all / per indication / target vessel / anatomical region)	Based on prior available info, e.g., echocardiography	Standard VENC (one VENC fits all / per indication / target vessel / anatomical region)	other	Standard VENC (one VENC fits all / per indication / target vessel / anatomical region)	Scout 2D-PC	Based on prior available info, e.g., echocardiography	Scout 2D-PC		Scout 2D-PC	Scout 2D-PC	Standard VENC (one VENC fits all / per indication / target vessel / anatomical region)	Standard VENC (one VENC fits all / per indication / target vessel / anatomical region)		Based on prior available info, e.g., echocardiography	Based on prior available info, e.g., echocardiography	Based on prior available info, e.g., echocardiography	Scout 2D-PC
						VENC_4D_flow_other	Other:				I feel I cant just pick one of the answers. Preferrably, there should be one VENC per indication. That works in many cases. It does not work for valve imaging where priro info from echo or a Scout PC is essential.					Other, dual venc should be possible
2.6	Combined with 2.6	Combined with 35			vraag wellicht niet goed begrepen	Abnormal_flow_velocities	When abnormal (high or low) flow velocities are anticipated, how should the VENC be set? Please elaborate:	efficiencyStandardizationNew insight into diseaseHigher accuracy (reduced false negative, better plane selection, jet interrogation etc)	300 cm/s	Based on prior info such as echocardiography	10% about anticipated peak velocity . Some aliasing can be corrected. If regions of low velocity are also of interest, a second scan with a lower venc should be conducted	for stenotic lessions: 400cm/secFor rest: 150cm/sec	10% above the velocity in the region of interest. So if there is e.g. an aortic stenosis and you are interested in the peak velocity created by the stenosis, then a VENC can be up to 400 cm/s. If you re interested in flow patterns in the heart of the same patient, the VENC should be chosen lower (which will create aliasing in the stenosis of course).	adapt higher venc based on information in report, e.h. from echo or previous examsor use a 2D PC a priori to confirm best venc setting in order to avoid severe aliasing	high within limits of the application. Ideally dual venc	ideally, no need to set VENC	add 50 cm/sec for the optimum velocity for 2D scout	10% higher than anticipated max velocity	If aortic stenosis : Venc at 500cm/sec minimum is adequateOtherwise, venc at 200cm/sec should be sufficient.For venous analysis, Venc of 120cm/sec may be used.	Adapt VENC based on VENC scout (if available) or prior information		2D scout	25% above highest expected, we often do 2 acquisitions, one high and one low	VENC should be set based on the expected velocities to be quantified. If 4D Flow is used primarily to quantify peak velocities in a patient with aortic stenosis, the VENC should be set higher than if 4D Flow is being used to quantify the severity of mitral regurgitation in a patient with mitral valve prolapse.	Modern 4D flow velocity unaliasing techniques are robust. If high velocities are expected, set the VENC to about 80% of the expected maximum (e.g. 240 cm/s if 300 cm/s expected). If low velocities, then dual VENC might be warranted.
2.4	combined with 2.4	Combined with 2.4				Added_value_dual_VENC_sequence	Is there an added value to be expected from a dual VENC sequence? Please elaborate:	No. Very little added value	No	For measurement of turbulent kinetic energy	Sure. Better VNR and better coverage of slow and fast velocity regimes. Depending on the clinical indication, that can be a waste of scanner time or essential to do both scans.	In the longrun, yes.	Yes, just as described in the previous answer (stenosis with velocities up to 400 cm/s and low velocity regions in the heart, if both are of interest). But then again, also just two 4D flow scans with 2 different VENCs can be acquired, which will of course be slightly higher in scan time than a proper dual-VENC implementation.	in special scenarios, e.g. in Fontan circulation, one would benefit from dual venc options for improved quantification of venous flow with preserving arterial flow measurements	Better velocity range. Main limitation is time.	absolutely, please see my previous answers	Yes, to scan venous and arterial flow at the same acquisition,	of course, when it does not compromise scan time	YesWould improve overall measurements of flow and derived biomarkers (WSS) in the aorta, in areas of slow flow.Should improve measurements of regurgitations and output in the heart (but I don't have experience with a dual Venc sequence).	Yes. My opinion is that this should be a time-efficient dual VENC such as 5-point encoding.		Yes, absolutely. This is especially useful for high dynamic ranges found in stenoses, regurg. Also with computing shunts when using venous and arterial flow	yes, as we currently often run 2 4D flow MRI sequences, for arterial and venous vessels	Not yet for routine clinical use.	Only in cases where both venous and arterial flow are both important to the clinical question.
2.4	combined with 2.4	In dual VENC, VENCs should adapted to indication. There is a need for standardization of velocities	2.4			VENC_combination	Which VENC-combination would typically be optimal, e.g. 40 & 400 cm/s? Please elaborate:	50, 300	150 & 300	We do not use VENC-combination routinely.	Hard to generalize.	40 and 400 sounds good	Yes, for example those two.	ideal would be an adjustment of both low and high venc or a range of e.g. 40-100 cm/s for low and 200-400 cm/s for high venc	50 & 350 given the maximum range of aliasing correction in physiological flow	100 and 400	70- 400 cm/sec	depends on the application obviously	I like 40/400, as 400 may be unfolded in case of aortic stenosis and high velocity of 800cm/sec40 to assess flow in the venous system and slow flows in the arteries. 60 would be useful as well to assess flows in the pulmonary artery.	Depends on application		I really don't know. I think this is a research paper(s), and likely dependent on indication.	70 and 200	I think 40 & 250 cm/s would be a good combination for the vast majority of patients. You would be able to unwrap velocities up to 500 cm/s and have excellent VNR in 99% of patients we scan. If the practice scanned 90% AS patients, then I would increase the high VENC to 300 or 400.	60 and 150-200 cm/s would suffice for most applications
						Population_dual_VENC#All cardiovascular patients	If answered with 'yes' in Q3.4, for what population would a dual VENC sequence will be of added value? (More than one answer possible) - All cardiovascular patients	0	0	0	1	1	0	0	0	1	1	0	0	0	0	0	0	0	0
						Population_dual_VENC#Congenital heart disease (for diagnosis prior to intervention or surgery)	Congenital heart disease (for diagnosis prior to intervention or surgery)	0	1	0	0	0	0	1	1	0	0	1	1	1	0	0	1	0	1
						Population_dual_VENC#Follow-up of congenital heart disease after correction	Follow-up of congenital heart disease after correction	1	0	0	0	0	0	0	0	0	0	1	1	1	0	0	1	0	0
						Population_dual_VENC#Valvular heart disease	Valvular heart disease	0	0	0	1	0	1	0	0	0	0	1	1	0	0	1	0	0	0
						Population_dual_VENC#Suspicion of cardiac shunt	Suspicion of cardiac shunt	0	0	0	0	0	1	0	1	0	0	0	1	0	0	1	0	0	1
						Population_dual_VENC#Congenital disease of the aorta, e.g., coarctation, connective tissue disease, Marfan, Loeys Dietz	Congenital disease of the aorta, e.g., coarctation, connective tissue disease, Marfan, Loeys Dietz	0	0	0	0	0	0	0	1	0	0	1	1	0	0	0	0	0	0
						Population_dual_VENC#Acquired disease of the aorta, e.g., aneurysm, dissection	Acquired disease of the aorta, e.g., aneurysm, dissection	0	0	1	0	0	0	1	1	0	0	1	1	0	0	0	0	0	1
						Population_dual_VENC#Other: (please describe)	Other: (please describe)	0	0	0	0	0	0	1	0	0	0	0	0	0	0	0	0	1	0
						Population_dual_VENC_other	Other:							brain applications: cerebral venous flow in (Galen) malformations vs. arterial flow applications, e.g. aneurysms or AV-fistula										aortic dissection- patients with valvular stenosis and regurgitation
3.1	Features and specification of an accelerated whole-heart 4D flow reconstruction essential for clinical implementation: Reconstruction on MRI console without interference with subsequent acquisition (78%) Reconstruction time < 5 minutes, immediately available for Quality assurance/VENC adjustment (72%) Correction integrated in reconstruction (61%) Integrated pipeline without human interference. Da…	Time of reconstruction is key, less than 5 minutes, actual location is less relevant. Correction is preferred to be integrated in the reconstruction process.	3.1	goed om in discussie te melden dat op scanner best lijkt, en toch genoeg bezwaren	goed om in discussie te melden dat op scanner best lijkt, en toch genoeg bezwaren	Flow_4D_reconstructed	Where should the 4D flow data be reconstructed? Please elaborate:	Inline, at the magnet	MRI scan	scanner	Ideally on the scanner. However, additional offline reconstruction for optimal results is feasible and probably needed given the state of current computer hardware, scanner equipment, and recon algorithms.	on scanner	if the recon takes <5 mins it should be done on the scanner. If this is not feasible it should be done offline.	directly on the scanner	in-line	offline (standalone or cloud)	The 4D flow should be reconstructed on the scanner to avoid mis-reconstruction if it performed on the post processing program	on or near MRI scanner	On the scanner console or server or cloud if located in the coutry	If recon is fast: Immediately on the scanner so techs can review images. If slow: offline (but with online recon of e.g. 4D flow magnitude image to get a quick view of the data)		Online with the scanner. Otherwise there is too much risk of data loss	ideally on the scanner		Ideally the reconstruction should be performed locally and in real-time. Locally meaning in a powerful reconstruction computer that is integrated with the scanning system.
3.1	Combined with 3.1	combined with 49	3.1			Acceptable_reconstruction_time	What is an acceptable reconstruction time on the MRI scanner or server? Please elaborate:	Less than 10 min.Data should be available to check before patient leaves	< 5 min	within 5 minutes	5-10 minutes, 5 preferred. The scanner needs to be able to operate (scan) during this time. The operator needs to be able to verify proper coverage and VENC while the subject is still on the table. Subsequent scans might rely on the 4D flow scan, e.g. using the angiogram to prescribe 2D cine or flow measurements.	few minutes	5 mins. But this also depends if scanning can be continued in the meantime. If consecutive scans are delayed since the PC is busy with reconstructions it should probably be even shorter.	15-20 minutes	5 mins	<1min	It should be within 5-10 mins	as short as possible, but within 5 minutes if possible	5min is acceptable	Ideally reconstruction should be done almost instantly, if scans are to be run immediately after 4D Flow. If an initial overview 4D Flow image (e.g. magnitude image) is reconstructed immediately, 5 minutes recon of the velocity images would be acceptable if this can be run while taking the patient out of the scanner.		1-2 minutes because our scanner won't allowing planning while it is recon'ing. At $620/hour just for research, 5 minutes works out to be $50. In the clinic, this works out to be much more, not to mention more time under anesthesia, etc.	1min		< 5 minutes. Data should be ready before the end of patient scanning.
3.1	Combined with 3.1	combined with 49	3.1			Flow_4D_corrected	Where should 4D flow data be corrected? On the MRI scanner console, server, cloud? Please elaborate:	Scanner GPU	server or cloud	server	I dont think the scanner is the platform to conduct corrections and analysis of 4D flow MRI. Server or cloud seems appropriate. I dont see a big difference between them in terms of fulfilling the need.	scanner	Server or cloud or where the radiologist/technician evaluates the data.	we correct the data in the postprocessing software, Arterys (cloud) has no elaborated correction tools, just background correction and ant-aliasinghome-built software is frequently more precise but less user-friendly and more time-consuming to apply	server or cloud	offline, not on the scanner	On both the console and the severe	on a standalone PC where image analysis takes place is fine	Console or server or cloud is located in the country	Ideally on the scanner. Otherwise for example in PACS.		Postprocessing software seems to be the right place. I prefer the seperation of correction and source data.	don't mind		Correction of 4D flow should be (mostly) automatic, for ease and for robustness. This should be performed in-line with the reconstruction.
3.5	Ideally, post-processing and quantification of whole-heart 4D flow are performed in the reading room, on the PACS station where interpretation and reporting are performed.	Ideally, post-processing and quantification of 4D flow are performed in the reading room, on the PACS station where interpretation and reporting are performed. A possible solution might be cloud-based or remote access to a separate server.	3.5			Image_post_processing_4D_flow_quantification	Should image post-processing and 4D flow quantification be done on a local PACS station, or on a separate server, e.g., a server near the reading room or in cloud service? Please elaborate	Cloud based or Citrix based secure access should be available to allow remote viewing/processing	cloud service or separate server	on a separate server near the reading room	I dont have an opinion on this. Either way sems workable. An analysis station close to the reading room (PACS, server, or cloud) would be greatly beneficial, especially if the software would be clinician friendly.	all are acceptable versions	Both is fine, depends on the radiologists.	separate servers may work, but local PACS stations or cloud based data access are more convenient in daily practice	ideally performed in the readers room and by the same fellow/reader	ideally, it should be done fully automated using machine learning methods	server near the reading room	both are fine	Post processing needs to be done onsite, so that results can be given to patients after the MRI exam.Whether on a local station, local server or a cloud service located in the country, I don't think it matters.	not sure		There should be an option for maximum flexibility. In an ideal world there is an option for all of the above.	happy with cloud system		The location is not important, but the ease of post-processing and access for whoever is doing the post-processing is most important.
3.6	Segmentation of whole-heart 4D flow data should be fully automated, with easy options for manual corrections. With the current state of technique, semi-automated segmentation would suffice.	Segmentation of 4D flow data should ideally be fully automated, with easy options for manual corrections. In the current situation, semi-automated segmentation would suffice.	3.6	toekomst voor discussie		Segmentation_manually_semi_fully_automated	Should segmentation be performed manually, semi-automated, or fully automated? Please elaborate:	Full automation with seamless manual override is desirable	semi-automated	semi-automated	Semi-automated. ideally, the segmentation works 100% automated, but human overread and tools for easy corrections would be the perfect combination in my opinion.	ideally - fully automated to save time. realistically, currently, this is not possible.	In principle an automated approach would be user independent and that should be the goal. However, there can be cases in which up to now the automatic segmentation does not work properly and where semi-automated solutions are needed.	If automated segmentation works properly it is fast and much more convenient compared to manual segmentationhowever, in cases, in which it fails, additional manual adjustments are more time-consuming than primary manual or semi-automated segmentationIn cases with normal anatomy fully automated segmentation should be preferred.In complex CHD, however, there is still need for manual segmentation to…	Automate with flexibility to corrections	ideally fully automated with possibility to correct errors	automated and allow manual correction if needed	semi-automated	Fully automated would be great for regurgitation and aorta biomarkers. It would seem however logical to indicate the focus of the 4D flow so that biomarkers of interest only would be calculated.Semi-automatic would be a good first step.Manually needs to be always available and possible.	all options should be available.		Semi-automated - as there will always be edge cases which require manual intervention.	semi automated allowing some user interaction		Fully automated but with the user option to annotate/correct the segmentation
3.7	In standard cases, post-processing for visualization and quantification in whole-heart 4D flow MRI can be performed by a well-trained, experienced technician, supervised by a cardiac imager. For complex cases, such as congenital heart disease both visualization and quantification are part of understanding anatomy and physiology and therefore should be interpreted and authorized by the cardiac ima…	In standard cases, postprocessing for visualization and quantification in 4D flow MRI can be performed by a well-trained, experienced technician, with the supervision of a reporting physician. For supervision seamless integration with PACS is essential. For complex cases, such as congenital heart disease visualization and quantification are part of understanding anatomy and physiology and therefo…	3.7			Who_perform_post_processing	Who should perform post processing for visualization and quantification? Is this a role mainly for the reading/ reporting physician, or could for example a dedicated post-processor or trained technician perform this task?	All of the above, depending on local expert availability and ground reality.Interpreting clinician will read directly off the 4D flow dataset, so good viewer that integrates 4D flow, 3D MRA, volumetry and LGE is cross correlation is neededSeamless integration with PACS is needed	reporting physician	trained technician	Currently: a dedicated post-processor due to the complexity and length of the task. Better software tools would be embraced by our clinicians: they want to be able to explore the data themselves on occasion and/or verify the results delivered by the post-processor. They are used to be able to do this with other cardiac applications (perfusion, T1/T2 mapping, cardiac function, strain ...).	Trained tech and clinicans	A trained technician could perform this task.	Important question!In normal anatomy cases, trained technicians or post-processor could be useful.In complex cases, visualization and quantification is already part of understanding the anatomy and the process to the report, therefore, I believe it is the physician who should do it although it might be cumbersome.	fellow or trained technician	both can do this	by dedicated post-processor or trained technician	dedicated post-processor or trained technician	Currently, it is the role of the reading reporting physician as he controls potential errors.	Not sure but initial analysis by technician confirmed/reviewed by reporting physician seems reasonable		Dedicated post-processor similar to a 3D postprocessing technologist and signed off by physician	reading physician in congenital heart disease		The person performing should be well-trained and have a guide/manual on standard practices. This will create consistent measurements with known uncertainties.
3.3	The acceptable time spent on post-processing and quantification in routine whole-heart 4D flow MRI is up to 15 - 20 minutes per case. For more complex cases this might be more.	The acceptable time spent at post-processing and quantification in routine 4D flow MRI is 20 minutes per case. For more complex cases this might be more.	3.3			Acceptable_post_processing_time	What would be an acceptable time for post-processing for visualization and quantification per 4D flow case?	20 min	20 min	within 20 minutes	Hard to put a single number on it. CHD follow up: days are ok. Surgical planning: a few hours would be ideal. We currently deliver analysis on the day after the exam in most cases, which seems to be ok.	10-15mins	10 mins.	30 minutes would be great, 1h is acceptable, in reality, it might last 2-3 hours	<5 mins	<5 min	30 mins	20 minutes	10min	not sure		10-20 minutes maximum if this is to be a routine procedure.	15min		<1 hour
3.2	Features and specifications of a whole-heart 4D flow pre and postprocessing pipeline essential for clinical implementation Easy accessible options for quality assurance Adequate PACS interaction Pipeline, parallel or in line with results within 10 minutes Production of optimized data for further analysis and visualization Automated data handing, back to MRI console / operator console for Q&A, pos…	In all steps of post-processing or segmentation, there is a role to be expected for AI. This is essential for further use and integration of 4D flow MRI in clinical care, by speeding up the process	3.2			Role_AI	Is there a role for AI in post processing or segmentation of 4D flow data? Please specify	YES, at all steps, acquisition, recon, processing	yes depending on the performance. Need to reduce time for interpretation.	for segmenation and denosing of 4D flow MRI	Absolutely. It can speed up segmentation significantly and seems to perform better than traditional approaches. The problem is it needs to be trained and might not be generalizable across protocols.	100% - needs to evovle	Definitely. Especially for time-resolved segmentations and 3D segmentations. Also an AI could be trained on a variety of vessel anatomies and contrasts.	yes, as we have learned in dozens of presentations during the recent ISMRM meetingAI facilitates and accelerates the postprocessing considerably	Yes, it may speed the process. However it may be the options to perform validations and corrections	Absolutely, see my answers above	automated segementation	obviously yes	YesSemi-automatic or automatic segmentation of vessel and/or cardiac cavities, quantification of antegrad and retrograd flows, extraction of flow derived biomarkers	Yes. As a "pre" step to e.g. outline initial segmentation, identifying planes of interest (aorta, pulmonary artery, etc), etc.		Absolutely, AI should be used to augment and speed up rote segmentation tasks, but overseen by a subject matter expert.	yes		Yes, AI can do automated (with supervision) segmentation. Post-processing is a little more difficult but AI could also be tailored for certain tasks - e.g. wall shear stress maps
3.8	4D flow MRI results should be validated, ideally in all scans. Validation can be performed using additional 2D-PC, conservation of mass, or volumetric data.	Post-processing of 4D flow MRI data should be validated, ideally in all scans. Validation can be performed using additional 2D-PC, conservation of mass, or volumetric data.	3.8			Post_processing_validated	Should post-processing data be validated?	Yes	YES	Validation is ideal- but in real world practice, validation is not easy.	Of course.	we do this using volumes and 2D PC	Yes.	yes, everyone who implements 4D flow at his/her institution should do an internal validation	yes	yes, with standardized testing datasets for which a ground truth is available	yes	yes	Yes	Not sure what "data" refers to here? Some validation of the post processing chain would be valuable. This can be followed by routine (e.g.) Qp/Qs estimation for quality control purposes		How so - with 2D PCMRI? I would say no if we are to trust this for a clinical use. But perhaps there is a place for mass conservation.	absolutely as per consensus statement		Yes
3.8	Combined with 3.8	Combined with 57	3.8			Validation_standard_procedure	Should this validation (Q4.9) be a standard procedure for all 4D flow scans. Or only in specific cases?	As part of QI	All procedures	In specific cases	Standard (if possible).	Some internal validation is important to BUILD CONFIDENCE in reporting.	For all 4D flow scans.	only at the beginning phase	ideally on each scan	only in specific cases	do all 4D flow scans	standard procedure for all 4D flow scans	Some scans may need higher temporal or spatial resolution (e.g. pulse wave velocity needs a very high temporal resolution).Validation of a post processing or software may be specific to the 4D flow sequence used (e.g. pulse wave velocity).	Qp/Qs could be done in all subjects w/o shunts		Perhaps for mass conservation, yes?	yes		Random prospective audits of some data (e.g. every 5th scan) would be enough to ensure consistent and reliable 4D flow measurements and image quality.
3.8	Combined with 3.8	Combined with 57	3.8			How_validation_done	How should this validation be done (Q4.9)?	Additional 2D PC. volumetric data collected intermittently as part of QI	Reading's physician	By comparison of other info such as 2D PC.	It is good practice to correlate 4D flow measures with 2D when available and test conservation of mass (e.g. LPA+RPA=MPA) to boost confidence in the flow data for each case. Clinicians still feel hesitant to take 4D flow data always as the gold truth and sometimes they concerns seem justified.	Cine volumes - agreement of LV SV to aortic flow. similarly to right heart	Flow phantoms or a 2D flow scan.	Qp : Qs ratio in patients without shuntflow right vs. left pulmonary artery in normal patients	An automate conservation of mass analysis could be a simple approach	it should be performed as part of quality control with phantoms several times a year	could be by phantom study	for instance by volume consistency	Validation should be performed on synthetic data, as well as fantom data, and finally patient data, with for patient a problem related to the gold standard.	Qp/Qs estimation with automated plane positioning and segmentation (using atlases/AI). This might not be readily available at the moment.		Mass conservation	see consensus statement		For measurements, conservation of mass at branching arteries (e.g. main pulmonary = left pulmonary + right pulmonary) is sufficient to ensure validated results. This should be within 10%.
3.9	Technical support for 4D flow MRI scanning should be readily available, but not necessary on site.	Technical support for 4D flow MRI scanning should be available, but not necessary on site.	3.9			Technical_support_on_site	Should there be technical support on-site, if there is a suspicion of discrepancy in the data, e.g. incorrect numbers or artifacts?	Should be available within 24 hours from vendor expert.On site is not practical	No	On-site technical support is ideal- but it is not easy in practice.	Yes. There should be a 4D FLow MRI expert who can assist if data appear suspicious. The expert could give advice on artfeatcs, better reconstruction options, or to pouint at measures that should not be trusted - hopefully with lessons learnt for future scans.	hmm...tricky. not sure...	Yes.	It would be good to have technical support on-site to discuss and maybe correct the data, e.g. compare the commercial postprocessing with the home-built postprocessing results	yes	no	not nescesseray to be on-site, could be on-line via zoom links	yes	Ideally, yes	Trained MR nurses/techs should be able to answer such questions		Absolutely.	available but doesn't need to be on site		Yes
5.6	Awaiting CE-certified commercially available 4D flow MRI, the responsibility for the validity and quantification of 4D flow data lies with the multidisciplinary in-house team, including the imaging physician. After CE certification and commercialization, the responsibility lies with the vendor.	Awaiting CE-certified commercially available 4D flow responsibility for the validity and quantification of 4D flow data lies with the multidisciplinary in-house team, including the imaging physician. After CE certification the responsibility lies with the vendor.	5f			CE_certified_clinical_decision_making	Awaiting CE-certified commercially available 4D flow sequence, for integration of 4D flow data in clinical decision-making, who takes responsibility for the validity of data in using images and quantification derived from 4D flow? E.g. imager, clinician, vendor, in-house multidisciplinary team?	Interpreting imaging physician takes final responsibility.If CE/FDA certified, then vendor shares responsibility, but CE or FDA approval usually not obtained in the setting of CHD or pediatric conditions, so tough to enforce.	clinician	Imaging specialist (e.g. radiologist or cardiologist)	Probably the in-house multidiscplinary team.	multi-disciplinary team	Vendor and a clinical pysicist.	I would say it is the vendor but validation should be performed by an in-house multidisciplinary team.	at our center the local 4D flow expert takes the responsibility for the validity	in-house multidisciplinary team	Clinician	in-house multidisciplinary team	Clinician, as he only can assess the coherence of his results (comparison to 2D flow data and volumes of cardiac cavities).	Clinician has the ultimate responsibility but should be supported by an in-house multidisciplinary team or vendor		I would say a consortium of clinicians and vendors.	reading pohysician		Multidisciplinary team
Discussion		Top 3 mentioned in discussion				Which_clinical_indications#All cardiovascular patients	In which clinical indications would 4D flow provide important data not available with 2D flow? (more than one answer possible): All cardiovascular patients	0	0	0	0	0	1	1	0	1	0	0	0	0	0	0	0	0	0	3
						Which_clinical_indications#Congenital heart disease (for diagnosis prior to intervention or surgery)	Congenital heart disease (for diagnosis prior to intervention or surgery)	1	1	0	1	0	1	0	1	0	1	1	1	1	0	0	1	0	1	10
						Which_clinical_indications#Follow-up of congenital heart disease after correction	Follow-up of congenital heart disease after correction	1	1	1	1	0	1	0	0	0	1	1	1	1	0	0	1	0	1	10
						Which_clinical_indications#Valvular heart disease	Valvular heart disease	1	1	1	1	1	1	0	1	0	1	1	1	1	0	1	0	0	1	12
						Which_clinical_indications#Suspicion of cardiac shunt	Suspicion of cardiac shunt	1	1	0	0	0	1	0	1	0	0	1	0	0	0	1	0	0	1	7
						Which_clinical_indications#Congenital disease of the aorta, e.g., coarctation, connective tissue disease, Marfan, Loeys Dietz	Congenital disease of the aorta, e.g., coarctation, connective tissue disease, Marfan, Loeys Dietz	1	1	1	0	1	1	0	1	0	1	1	1	0	0	1	0	0	0	10
						Which_clinical_indications#Acquired disease of the aorta, e.g., aneurysm, dissection	Acquired disease of the aorta, e.g., aneurysm, dissection	1	1	1	1	0	1	0	1	0	0	1	1	1	0	0	0	0	1	7
						Which_clinical_indications#Other: (please describe)	Other:	0	0	0	0	1	0	0	0	0	0	0	0	1	0	0	0	0	0
						Which_clinical_indications_other	Other:					possible pressure estimates								This was a difficult question. I think measures like flow displacement and WSS can soon be used to assist risk stratification of aortic dilation as well.
5.1	Please rate Arguments for clinical implementation of whole-heart 4D flow MRI in daily practice. i. Efficiency, including less scan time, and no need for repetition of scans ii. Patient comfort iii. Post-processing capabilities, including visualization of flow and velocities, and multivalvular analysis. iv. Easy plannable, operator-independent acquisition v. Standardization, higher accuracy. vi. N…	Please rate Arguments for clinical implementation of 4D flow MRI in daily practice. i. Efficiency, including less scan time, and no need for repetition of scans ii. Patient comfort iii. Post-processing capabilities, including visualization of flow and velocities, and multivalvular analysis. iv. Easy plannable, operator-independent acquisition v. Standardization, higher accuracy. vi. New insights …	4.1	Benomen in start discussie		Arguments_clinical_implementation	What are arguments in favor for clinical implementation of 4D flow in daily practice? please provide your top 3, such as time efficiency, the possibility of post-processing, patient comfort…, etc. Please elaborate:	EfficiencyStandardizationNew insight into diseaseHigher accuracy (reduced false negative, better plane selection, jet interrogation etc)	Acquisition Independent from technician skillpatient comfortpost-processing capabilities	Provising flow information, advanced parameters	1. Improved workflow during acquisition: less expertise needed for optimal scan planes. 2. Operational efficiency: get all measurements with a single, easy tom prescribe scan that does not require a CV radiologist to be at scanner. 3. patient comfort: no repeated breathholds.	1. Multi-valvular incompetencies - e.g. MR and AR (both mod-severe) - 4D flow allows to tease out which is worse2. Aortic stenosis - in cases TTE/TOE gives equivocal findings, 4DF can be a game changer3. Shunt Visualisaiton	1) Post-processing and the possibility of re-slicing and evaluating flow and velocities in patient geometries in 3D.2) 3D visualisation of velocities and blood flow direction (e.g. vortex formations or patient specific flow patterns).3) Easy scan planning.	more information of cardiovascular hemodynamics compared with the limited local 2D PC informationquantitative data and additional visualization of pathological flow increases understanding of anatomical and associated hemodynamic pathologieseasier to perform and acquire the 3D data volume in cases with complex anatomy, no need for repetition in case of wrong plane angulation	flexible post-analysis, time efficiency, comprehensive hemodynamic assessment	ease of acquisition, ability to perform valve tracking and measure flow over all valves/chest simultaneously	Accurate assessment Understanding the flow hemodynamicspatient comfort	more precise, more accurate, more consistent	3D planning --> easier for the technicians, easier for the patient (no breath hold, potentially time efficient3D reconstruction --> allows extensive post-processing even once the examination is finished3D derived biomarkers --> allows to studies 3D derived biomarkers with potentially more precision compared to 2D (PWV, wall shear stress...)	SimplicityPatient comfortComprehensiveness (incl the possibility of post-processing)		Time efficiency, better shunting/peak velocity/regurg numbers, less time under anesthesia (patient comfort)	additional informationfast imaging in small patientsoption of retrospective plane placement		1. More consistent scanning times (no repeats of 2D PC breath-holds)2. Patient comfort3. Point-and-click planning
5.3	After implementation and validation of whole-heart 4D flow MRI in clinical practice, 2D-PC can be omitted, in most cases. In specific cases, such as VENC estimation or expected high peak velocity use of 2D-PC can still be of additional value.	After implementation and validation of 4D flow MRI in clinical practice, 2D-PC can be omitted, in most cases. In specific cases, such as VENC estimation or expected high peak velocity use of 2D-PC can still be of additional value.	4.3			Flow_4D_implemented_validated	If 4D Flow is implemented and validated. Can 2DPC then be omitted? And if so, how and to what extent/level should 4D flow be implemented and validated before 2D-PC can be omitted?	Yes, 2d should be omitted, and 4D should become the new standard. It is not perfect, just like 2d is not perfect in pathological situations, and precise comparison/validation outside flow phantoms can be hard.	2DPC can me omitted completely.	2D-PC can be omitted after validation of 4D flow	Hopefully one day 2D could be omitted in most exams. We currently do not have the confidence to do so and rely on 2D scans as a backup and confidence builder for the 4D data. Even though our 4D data often make more sense than the 2D data, our clinicians insist on them. Partially for legal reasons.	Tricky. We use 2D PC for internal validation of 4D FLOW temporal resolution. We do that for only aortic 2D PC. IF both are consistent, we use 4df for rest with no issues.	No I don't think so. Up to now, 2D flow has a higher SNR (due to the slice thickness and inflow effects) and allows for higher spatio-temporal resolution images. If very accurate peak velocity estimations are needed 2D flow cannot be avoided. Maybe in the future if spatio-temporal resolution and SNR of 4D flow would improve. Also, for VENC estimation, probably still a 2D flow scan will be necessa…	yes, we have already replaced 2D PC at our institution2D PC only in selected cases, e.g. to adjust venc setting in case of stenosis, as mentionned earlier	if the validation and performance of 4D flow is excellent the 2D flow can be suppresed	yes, 4D flow should become the standard	yes it could be	yes. when 4D flow is performed, no 2D PC is needed at all.	Yes, once it becomes robust on large cohorts: fast acquisition (<5min), with a reproducible high image quality (no or little artifact), as precise as 2D for each biomarker, reproducible between machines and centers, commercially available, easy to interpret thanks to adequate post-processing (semi-automatic at least).No, as long as more than 10% of 4D flow will not provide a sufficient image qual…	They can be run in parallel until the team is comfortable with using 4D flow alone. When enough sites have made the transition to 4D flow, the 2D vs 4D comparison might not be needed		Yes, if appropriately validated. A randomized, multi-center trial would need to be impemented.	yes		If cardiologists/radiologists/engineers are confident that any 4D flow measurement is within 5% of a similar 2D PC on a consistent basis (across various patients/ages/sizes), then 2D PC can be omitted.
5.2	When transitioning from 2D-PC to 4D flow MRI, ideally the whole team should be involved. The person in the lead, preferably a cardiac imager, should have expertise in the 4D flow MRI technique.	In the switch from 2D-PC to 4D flow MRI ideally, the whole team should be involved. The person in the lead, preferable a cardiac imager should have expertise in 4D flow MRI technique.	4.2			Lead_switching_2D_D	Who should be in the lead in switching from 2D to 4D flow? e.g. Radiologist, Cardiologist, Engineers.	All of the above. Needs buy in from the whole team	Radiologist	Radiologist	The team (all together).	does not matter - who ever has expertise	Leading should be cardiologist and radiologist. This should be done with the help and the data quality control of an engineer.	local interdisciplinary team to decide	it is mostly a clinical decision from the radiologist and cardiologist	in-house multidisciplinary team	Cardiac Imager	Radiologist	Everyone once it becomes robust.	Cardiologist or similar responsible physician		All of the above	reading physicians		This is also a multidisciplinary effort, but KPIs need to be set before starting down this path.
5.4	The diagnostic value and clinical significance of advanced whole-heart 4D flow parameters still have to be proven before integration as a biomarker in clinical care is feasible	The diagnostic value and clinical significance of advanced 4D flow parameters still have to be proven before integration as a biomarker in clinical care is feasible.	4.4	toekomst voor discussie		Envision_clinical_integration	How do you envision clinical integration of advanced 4D flow parameters, beyond the quantification of volume and flow velocities? E.g. shear stress, energetics.	Very slow progress anticipated since other parameters have yet to been shown to be impactful from a biomarker standpoint. They have been shown to be useful from a pathologic understanding standpoint.	still have to prove a clinical value	Advanced 4D flow parameters should be presented using tools like color maps, and by accumulating clinical evidence through them, the use of 4D flow MRI will become more prevalent.	Yes, down the raod. There is a lot of untapped power in this.	Not sure yet!! None are there yet.	I think the visualisation of flow patterns is really helpful for some patients, but this also leads just to the quantification of flow velocities in specific anatomical regions. Although more biomarkers can be derived from 4D flow, these biomarkers still need to demonstrate clear clinical significance, e.g. diagnostic value. I think it needs more research on that until this stage can be reached.	We have not integrated advanced flow parameters into our report so far, but have investigated some of them, e.g. WSS, viscous energy loss for some pathologies. I believe that this will take some more years to become accepted and depends on local traditions and people...	Longitudinal clinical value need to be proven, WSS has demonstrated some degree of clinical value, other advanced metrics are still perceived as secondary markers with limited clinical value	depends on evidence that it adds clinical value/ can alter treatment	Fluid hemodynamics	pressure, flow fractions	Each parameters will become useful once proven useful on clinical studies.	When 4D Flow		It is a long way away. But if it were to happen, problems associated with spatial resolution and algorithms would have to be solved with a multi-disciplinary team of engineers, postprocessing software developers, and imagers. Algorithm transparency would have to be a requirement.	prospective outcome studies and then integration into guidelines		For a given vascular territory (e.g. the thoracic aorta), volumetric maps of many biomarkers that are automatically created could be helpful as a secondary indication of what is clinically relevant. MOst of these parameters will not be important across all patients.
5.5	Please rate the following Advanced whole-heart 4D flow parameters in order of expected clinical importance: Surrogates for pressure such as turbulent kinetic energy, pressure maps, energy loss Flow displacement Wall shear stress Markers of flow eccentricity Fractional flow reserve Visualization of flow Flow components	Please rank the following Advanced 4D flow parameters in order of expected clinical importance: Surrogates for pressure such as turbulent kinetic energy, pressure maps, energy loss Flow displacement Wall shear stress Markers of flow eccentricity Fractional flow reserve Visualization of flow Flow components	4.5	Disucssie over toekeom		Which_4D_flow_parameters_biomarkers	Which advanced 4D flow parameters / imaging biomarkers do you expect to become important? Please elaborate:	Surrogates for pressure	shear stress	Turbulent kinetic energy for estimating pressure gradient	Pressure gradients. They compress the complex information to a single number that has been shown to be clinically very meaningful and is currently used by invasive measures. Look at the success that coronary flow reserve estimates form CTAs have in clinical practice.	1. Aortic flow: markers of flow eccentricity (SFD) and FRR definitely will have a role - interestingly, these can be computed by 2D PC too!! 2. For the heart, visualisation is essential for flow patterns. but, rest not sure yet...	Wall shear stress	WSS, e.g. for longitudinal follow-up in aortopathiesenergy loss for ventricular performance	WSS, resident time, pressure mapping, stasis, and energertics	kinetic energy generated by heart	flow patten	volume and flow velocities, pressure	Beyond volume and flow velocities : WSS : offers a unique biomarker to assess local stress on vessels especially the aorta. I beleive it might have a very intersting future regarding the development of aneurysm.PWV : useful to assess aortic stiffness in patients with aortic disease, and potentially left ventricular afterload. Might be usefull to assess supra-aortic and cerebral arteries.3D Vortex…	* Flow displacement and WSS for estimation of impact of flow on aortic wall in aortic dilation.* Flow component analysis to complement blunt measures such as ejection fraction measurements* Perhaps turbulent kinetic energy for the identification and grading of heart valve disease* Perhaps some aspect of flow reversal or similar in aortic dissection		WSS someday	pressure estimations - makes the most sense to clinicians		It depends on the clinical indication: wall shear stress for aortic diseases, flow compartment percentages for valvular diseases, etc.
4.2	Please rate possible components of the report on importance: Conventional flow parameters (net and forward flow, regurgitant flow, and fractions, Peak velocities) Shunt measurements Key images of findings Volumetry (EDV, EDV/BSA, ESV, SV, EF) Reference values ( when available) Written report with qualitative interpretation of the findings Validation of results (with addition 2D-PC or conservation…	Communication of 4D flow MRI results to referring physician should minimally consist of a template report, including quantitative biomarkers, and a qualitative interpretation. Visualization with videos, screenshots/pictures, and colormaps, is helpful in demonstrating and clarification of findings in flow data.	5.2			Ideal_communication_4D_flow_report	What way of communication is ideal to report 4D flow results to referring physicians?	Templated reporting with quantitative biomarkers, and graded qualitative interpretation	report + videos	Description of abnormal flow parameters using various color map or flow visualization	Written report + dicom images.	flow indices routinely used. visualisation assessment.	1) Reporting all relevant parameters as an overview table, e.g. peak velocities, similarly to how it is currently done with ultrasound and 2D flow. 2) Including 'screenshots' or pictures in which flow patterns are clearly visible. 3) Including a video. However I think this might be too much, since it will not provide more information if it cannot be edited.	integrated in the report	similar to standard reporting templated	quantitative measurements- cine clips	Both- Visualization and quantification of the flow	visualization with quantitative data	A quantitative number per biomarker would be ideal similar to a troponin level or LVEF.	not sure		Standardized report of simple numbers known to all cardilogists and radiologists.	numbers and pictures - or movies		A summary of volumetric maps with measurements of flow/velocity at specific locations
4.3	Visualization of results provides a qualitative insight into hemodynamics and abnormalities thereof and is helpful in the communication of findings and understanding of whole-heart 4D flow MRI results to non-cardiac imagers. These should allow for direct comparison with other imaging modalities, such as echocardiography.	Visualization of results provides a qualitative insight into hemodynamics and abnormalities thereof and is helpful in the communication of findings and understanding of 4D flow MRI results to noncardiac imagers. These should allow for direct comparison with other imaging modalities, such as echocardiography.	5.3		Visual comparison to normal values/flow patterns may be of help. Normaal / referentiewaard?	Role_visualizations_results	What should be the role of visualizations of results? E.g. streamlines can be helpful to give insight in flow patterns and abnormalities.	Currently provide qualitative insight into hemodynamic disturbances, which may turn into quantitative biomarkers as the field progresses	better communication of the results	Setting the normal range for the advanced parameter and displaying how much it deviates from that range using a color map can be useful (e.g., 3SD, 5SD).	Pictures speak a thousand words. Visualizations are SUPER IMPORTANT and are what makes 4D Flow so special. We find streamlines with color-coded velocities and with calculated flow volumes next to the vessels of interest very helpful in the reports.	I think we underestimate the routine clinical role of visualisation. Streamline flow visualisation is going to be critically important. Vendors should not only focus of 3D visualisation, but, also on 2D visualisation. These should be standardised across imaging modality - like in agreement with echocardiography etc etc... for velocity scales colour scales...	It could indicate regions of vortex formation and slow flow (dangerous because of blood clotting) and it could also indicate the directionality of the velocity at a vessel branching (e.g. after a surgery). In my experience this is important to know, since both branches need to be supplied with sufficient blood flow.	We mainly use velocity maps, streamlines and vectors, offered by Arterys.We transfer images and movies to PACS, but not put them into the report.I would also like to have particle traces to show the dynamic flow aspect.	characterizing abnormal flow, videos or time-specific pictures	these are essential to convey the information	yes	essential for clinical translation, see above	Identify areas where the biomarker is higher than normal, potentially at risk: e.g. : strain maps per 17 AHA segments.	this should in my opinion be integrated in the image analysis system (such as PACS)		I think it is useful for understanding directionality and flow connectivity in a limited number of complex cases.	3D reconstruction for visualisation		For cases where shunts are expected, or inefficient vortices are forming, visualization through streamlines and particle traces should be considered.
4.2	Combined in 4.2	The report of a 4D flow MRI should at a minimum include the following parameters: Conventional flow parameters (net and forward flow, regurgitant flow, and fractions, velocities) and volumetry (EDV, EDV/BSA, ESV, SV)and shunt measurements. This should be similar to the parameters used in other modalities.	5.2		advanced paremters elders beschrijven.	Flow_4D_parameters_reported	Which 4D flow parameters should be reported to referring physicians and why?	Conventional flow and volumetry	regurgitant or shunt volume/beat, regurgitant fractionshould be transposable to TEE info	Velocity, Flow volumeIf possible some advanced parameters for research purpose.	Depends a little on the clinical indication: forward flow (always), peak velocity (valves), retrograde flow (valves),	not sure what this q is asking	Peak velocity, mean flow, velocity and flow curves at multiple regions of interest. In case of stenosis and valvular diseases: regurgitant flows and regurgitant fractions. Screenshots of streamlines.	current parameters that we report:flow volumes, retrograde flow in valve insufficiencies, shunt amount, flow velocities	similar to those in ultrasound, few referring physicians are familiar with 4D flow metrics,	quantitative flow, kinetic energy paraments	Both- Visualization and quantification of the flow Visulization: for flow pattern Quantifucation: for valvular and shunt quantification	depends on the question	In an ideal world of a fast semi-automatic or automatic quantification of several biomarkers : All biomarkers should be reported with at the end a synthetic conclusion regarding abdnormal findings with potential diagnostic or prognostic value. E.g. : in genetic reports from liquid biopsy or tissue biopsie, a 2 page complete report is associated to a synthetic conclusion.	Flow volumes (net, forward, backward, reg fraction), peak velocity Flow rate over time in a graph		Stroke volumes, peak velocities, regurg volumes/percentages, abnormal connections/directions	flow and peak velocities, - as validated		Measurements of flow/velocity at specific locations, depending on the clinical indication. These can include net flow, regurgitation, peak velocity.
4.2	Combined with 4.2	Reporting of 4D flow should consist of a written report, with additional visualization of findings, such as flow curves, images, or videos in DICOM format, accesable via PACS. Reference values can be included.	5.2			Flow_4D_how_reported	How should this be reported? Numbers, graphs, separate DICOM serie? Please elaborate:	No different from how we report 2D data	written report + video	Color map based on normal reference values.	Numbers in the report and either as text on a special dicom series or as annotation next to the vessels in dicom image reformats with streamlines or similar.	??	A table (e.g. similar to a table for blood test results) and separate images/screenshots. I think DICOMs are not needed.	Tables and curves are transferred from Arterys to PACSWe do not integrate the tables into the report, but write them into the report at the appropriate place.We do not use standard reporting so far, everyone has his/her own reporting style with some common basic aspects and structure.	Using reference templates and basic flow values such as peak velocity, net flow, and % regurgitation	all of these options	Tables for numbersMovies for visulization	numbers	Numbers per biomarker (similar to current LV and RV biomarkers such as LVEF, LVEDV...When anatomy is needed to show the variation through a volume, an image should be added : e.g. WSS along the aortaGraphs might help identify areas of abnormal helix angle along the aorta, e.g. for aortic dissection (Cosset B et al, Front CardioVasc Med 2022). A separate DICOM serie is always usefull, but needs to…	Numbers, graphs.		I prefer numbers	tables and pictures		Number are often sufficient. A helpful figure (in DICOM format) with a summary of measurement location and numbers would also be useful.
4.1	There is a need for formulating a reporting standard for whole-heart 4D flow MRI, similar to 2D-PC. Institutional and international standards might be useful.	combined with 81		discussie voor toekomst		Data_generated_standard_or_protocolized	Should data generated in post-processing be presented in a standard / protocolized manner?	Standardized	no	Yes	For some vessels yes: Aorta, MPA, ...Otherwise the cases and areas of inetrest are too diferent, especially in CHD.	yes - always.	Yes.	It would be easier to have a standard manner.However, I believe that our patient cohort is too heterogeneous to have a standard presentation depending on the type of CHD or in cases of cardiomyopathy in that flow is not the main finding.	yes, it may facilitate the integration to standard reporting	yes	yes	standard report	A standard presentation would be better, easier to read for most physicians. It may be however difficult to obtain internationnaly.An EU statement proposed by scientific societies might help (e.g. ESCR, EACVI...)	Yes		Yes	yes		Yes
4.1	Combined in 4.1	There is a need for formulating a reporting standard for 4D flow MRI, similar to 2D-PC. Institutional and international standards might be useful.	6a		consensustatement?? Pooling van data voor research in discussie	Necessity_formulating_reporting_standards	Is there a necessity for formulating reporting standards of these parameters (Q6.3)? Should this be aligned on institutional, national, or international (society) level?	Reporting standards for 2d based acquisition are available and 4d should be no different.Advanced parameters from 4D (like WSS) will need their own reporting standards amd normative data	yes. Standards with 4D flow may be different.	Yes	no	100% - but, once they have ESTABLISHED role over other standard flow parameters.	Yes, at least on an institutional level and in the future on a international level. This requires standardized sequences.	I would agree on institutional levels but do not believe that this will work for (inter-)national levels.	yes	yes, via SCMR	yes, international	institutional	Yes, reporting standards might help the development and acceptation of the technique.Should be aligned to institutional and international society (ideal : international otherwise european).Should be reassessed regularly (every 2 years).	It would be helpful. Should probably be done to the extent that it is currently done for e.g. 2D PC and echo		International agreed upon reports	institutional, national or international would be great but difficult to achieve		International society level (e.g. ISMRM flow and motion study group) would be ideal.
4.4	When whole-heart 4D flow MRI data is sufficiently validated and clinically integrated, 2D PC results can be omitted from the report. In case of discrepancies, they should be included.	When 4D flow MRI data is sufficiently validated and clinically integrated, 2D PC results can be omitted from the report. In case of discrepancies, they should be included.	5.4			Should_2D_PC_MRI_reported	If 4D flow data is available, should 2D-PC MRI results still be reported, and to what extent?	Only one number should be reported	No.	For validation of 4D flow data	Yes, They should be reported and put into context: do they confirm the 4D flow data? If not, speculate why.	Not necesarily - if they are in agreement. If 4DF underestimates flow, then we resort to 2D PC.	Yes, to the same extend.	In my opinion, 2D PC should not be reported in addition to 4D flow data when available	only if 2D flow is acquired	no	no, can be omitted	no	If 4D flow is available and accurate, then no, 2D would add confusion to the results with potential biais.If 4D flow is not accurate, then yes, 2D flow should be reported, and 4D flow not reported !! Assessing the accuracy of the data seems critical before choosing what to show.	Only if the team is not yet comfortable with 4D flow alone		No - as long as sufficient validation has been performed on the 4D flow data	initially yes until everyone happy that 4D flow MRI sufficient		If large discrepancy between the two, yes they should both be reported.
Discussion		There is a role for automated quantification, interpretation, and reporting of 4D flow MRI data, but validation and quality assessment of this technique is mandatory.				Role_automated_quantification	Is there a role for automated quantification, interpretation, and reporting of 4D flow data? Please specify:	Yes, field needs to progress to this for sake of standardization	If validated yes.	Automated quantification and interpretation are ideal, but it's still premature.	Yes, see prior answers: automated workflows are more reproducible and faster. many cases are individual and will require human post-processing to some degree at the current state of the art.	in the long-run - yes. Several iterative version need to happen.	Yes, as mentioned, AI could play a significant role in (semi-automatic) segmentation and consecutive analysis and reporting of parameters.	Yes, in addition to automated segmentation there is no large gap to add quantification.In times of critical thinking we should use the ease of AI but should always doublecheck the results for correct interpretation using our own mind...	yes, it is an important element for clinical integration. Analysis most be performed in reasonable time during reading day	yes, for sure. This will play a major role in its acceptance	automated quantifucation bur not in interpretaion or reporting	yes, when validated	Yes, if validated by a physician, which means, that any automatic analysis should offer a possibility of manual or semi-automatic analysis for the physician.	Yes, as an initial step in the analysis		Yes, this can help speed up reporting with appropriate QA and oversight.	yes, but needs to allow physicien to edit if necessary		Yes to create quick summaries of data in e.g. volumetric maps
4.5	Uncertainties in 4D flow MRI data should be expressed and explained in the report.	Uncertainties in 4D flow MRI data should be expressed in the report, with possible explanation.	5.5			Uncertainties_expressed_in_report	Should uncertainties in data be expressed in the report?	Yes	No	Yes	If they exceed 'normal expectations'	This is CRITICALLY Important - Confidence in reporting should be integral part of any CMR report.	Yes.	yes, we should be frank and discuss this.	Yes, validity and quality of images must be reported	yes	yes	yes	Very good question.Yes. But one needs to find for each biomarker ways to quantify and to report these uncertainties.	If there are discrepancies in internal flow measurements/conservation of mass it seems relevant to indicate this.Otherwise only to the extent that this is done today with 2D PC, echo and similar.		Absolutely	absolutely		Yes if possible
						How_uncertainties_expressed#Disclaimer on signal, noise, artifacts, etc.	Disclaimer on signal, noise, artifacts, etc.	1	0	1	1	1	0	1	1	1	0	1	1	0	0	1	1	0	1
						How_uncertainties_expressed#Disclaimer on results/flow discrepancies in internal flow measurements/conservation of mass	Disclaimer on results/flow discrepancies in internal flow measurements/conservation of mass	0	0	0	1	1	1	1	1	0	1	1	1	1	0	1	1	0	1
						How_uncertainties_expressed#Explanation of uncertainties with comments on the reliability of results	Explanation of uncertainties with comments on the reliability of results	1	1	0	1	1	0	1	1	1	1	1	1	0	0	1	1	0	0
						How_uncertainties_expressed#Other: (please describe)	Other: (please describe)	0	0	0	0	0	0	1	0	0	0	0	1	0	0	0	0	0	0
						How_uncertainties_expressed_other	Other:							explain the potential reasons for flow discrepancies such as flow in aortopulmonary arteries, venovenous collaterals, technical issues					A easy scale might be useful (potentially for each biomarker as a synthesis): green (sufficient quality for analysis), orange (medium quality), red (high risk of biais)
4.2	Combined in 4.2	Internal validation does not necessarily have to be mentioned in the report but might be used to indicate problems with the scan data.	6a			Internal_validation_mentioned	Should an internal validation of data always be mentioned in the report, e.g., inter-valve consistency/conservation of mass, or otherwise?	No, this should be used for QI Including in report will be confusing to lay clinician	no	Reporting is ideal, but in reality, it's not easy.	I think that i a good idea.	Good point - as long as local SOPs excist for internal validation checks - this should not over populate the report.	Yes, that would be the best practice.	We do not mention it in the report but check during postprocessing assessment.	conservation of mass and inter-valve consistency should be enough	yes	not necessary	not needed, only when it is incorrect	Yes, when needed, e.g. for the conservation of mass.	Only if it seems to signal that something is not correct		I think this is a great idea	not necessarily		If performed, this should be reported.
6.1	Legislation and regulation help the clinical use and integration of whole-heart 4D flow MRI. Robust testing and validation improve safety and helps adopting and integrating techniques in clinical use. In practice though, it might slow down the process of integration.	Legislation and regulation help the clinical use and integration of medical devices. Robust testing and validation improve safety and helps adopting and integrating techniques in clinical use. In practice though, it might slow down the process of integration.	6.1			Legislation_regulation_help	Do legislation and regulation help, hamper, or obstruct clinical use of 4D flow? Please elaborate	Legislation and regulation help the clinical use of any device, including 4d flow. Lack of regulation prevents adoption and scaling and decreases safety	help and hamper :)	In Korea, it's not yet a significant issue.	I am no expert on this. It seems that it does not impede the use of 4D flow at our institution. One crucial thing was to have 4D flow be reimbursable by the insurance. In our case, that was done locally. I dont' know if that is now federal. That would be very important!	When we moved from stethoscope to echo - did we look for mortality benefit? It was obvious!! Similarly, 4DF is COMPLIMENTARY to echo and to 2D PC. I do think so times, the role of legislation and regulation is overplayed. However, robust testing, cross-site validations and clinical importance should always be prioritised for clinical translational of 4d flow in routine practice.	I think, on one hand these regulation hamper the clinical use, on the other hand there are no clear and strict rules of how to do 4D flow by the community. I have seen 'sloppy' 4D flow scans, e.g. with too low spatio-temporal resolutions, from which no conclusion could be drawn. So I am in favour of a strict and defined 4D flow protocol. This does not have to be a CE label though.	I do not have personal experience with CE approval but I think that it may hamper clinical use of 4D flow, in general.	Regulations may facilitate the integration into clinical practice. At our center it is one of the main factors limiting the clinical integration	it helps to standardize and enforce minimum quality standards	It will definitly help as it will creat an international plate form for 4D flow interpretation	Hamper. There is sufficient evidence that 4D flow is superior, but clinical translation lags behind	Legislation and regulation help, as these help increase the quality level of the presented medical devices (MD) before being thrown into the market.Moreover, these label reassure physicians before use in clinical practice.	MDR seems to hamper the clinical use of 4D Flow in Europe at the moment		I think it helps build trust in the technique, and thus think it helps. In the US, it would be important for reimbursement.	hamper as expensive and lengthy to get CE marking for flow sequences		Regulation can be very helpful to normalize e.g. reporting standards. But it often hampers direct/fast clinical translation of 4D flow
6.2	Legislation and regulation influence the choice of hardware and software whole-heart 4D flow MRI. Approved hardware will be chosen above non-approved hardware.	Legislation and regulation influence the choice of hardware and software for clinical use. Approved hardware will be chosen above non-approved hardware. Non-CE-certified devices are not allowed in clinical use in general.	6.2			Legislation_regulation_influence_choice_hardware	Do legislation and regulation influence the choice of hardware? Please elaborate.	Yes, approved hardware/software will sell better	yes. we are not supposed to use non CE marked products for clinical use	In Korea, it's not yet a significant issue.	no	hmmm....may do!	Yes, but as far as I know not specifically for 4D flow, since usually not particular coils are needed. Maybe more when it comes to the use of extra servers or PCs for reconstruction (e.g. using GPUs).	Yes, because customers try to buy CE-approved hardware/sequences in order to avoid any trouble in patient care.	No. Regulation should focus on common standard procedures that can be performed regardless of the sequence or hardware used.	potentially yes	it shuod not	no	Yes, authorizating MD or not.Yes, by the specifications required to obtain the label.	It may. On Philips scanners, the whole software is CE marked and new sequences created without patches are therefore also CE-marked. However, when a patch is used the entire system is not CE-marked.		I frankly, don't know how to answer this question. I would guess if a vendor had FDA- or CE approvals, and one didn't, then this could be a selling point for their hardware.	for clinical use, yes.		Hardware for 4D flow is often not as influenced by legislation and regulation.
6.2	Combined in 6.2	combined with 92				Legislation_regulation_influence_choice_software	Do legislation and regulation influence the choice of software (for acquisition, reconstruction, post-processing, or quantification)? Please elaborate.	Yes, approved hardware/software will sell better	yes	When purchasing software officially in a hospital in Korea, it must be software that has received approval from the Korea Food and Drug Administration.	no	possibly	Yes, I think any reconstruction that is based on raw data and which is not provided by the vendor is not CE labeled. This of course hampers the use of all accelerated image reconstruction algorithms. However, also in this case quality management of the data is necessary when the reconstruction not CE labeled.	Yes, see above.For research purpose, home-built software is fine but for clinical work, CE approval is always important.	No, it most be neutral	potentially yes	it will help all software to have a bench mark to achieve	no	Same answer.	I would imagine that CE-markes software is easier to use		I frankly, don't know how to answer this question. I would guess if a vendor had FDA- or CE approvals, and one didn't, then this could be a selling point for their software.	yes, CE marked commercially software used in preference		See point 1
Discussion		Mentioned in discussion				Legislation_regulation_problem_implementation	Is legislation and regulation a problem for the implementation of 4D flow? (for example with in-house developed software or hardware)	Field needs to come together to promote standardized solutions. Current competition to create custom technical solutions without clinical validation and no prospect of commercial availability is hurting the field	yes	In Korea, it's not yet a significant issue.	no	indeed -	Yes it is. If the scientific community would have the change to fullfill the regulations at no extra costs that would help.	Yes, see comments above.	No, it should focused on basic elements ensuring the validity of the acquisition and analysis	potentially	it should not be	maybe	Not really, if these in-house developed softwares and hardwares can be shared with software and hardware companies during a WIP phase.	MDR might create problems		Yes, but I think there are a host of problems for in-house software/hardware without appropriate vaildation and oversight.	Difficult for small scale projects		See point 1
7.1	The original phase contrast reconstructed whole heart 4D flow MRI data sets need to be archived for long time storage, similar to medical images given that this is part of the patient's record. This might allow future advanced flow parameter analysis as well.	The original phase contrast reconstructed 4D flow MRI data sets need to be archived for long time storage, similar to medical images given that this is part of the patient's record. This might allow future advanced flow parameter analysis as well.	7.1			Flow_4D_archived_long_time_storage	Do the original phase contrast reconstructed 4D flow image data sets need to be archived for long time storage? Please elaborate:	Yes, it is part of the patient record	Better.	Yes	Yes. There are legal requirements. It is also the right thing to do.	100%	Yes, just as long as other medical images.	Yes, long-time storage could be useful for follow-up scans and studies.	Yes, historical most be preserved in a similar time life of any other clinical record	yes	Yes, the 3 reconstructed phases should be saved,	yes of course	Yes, late reconstruction is a major advantage of 3D acquisitions and should be possible.Moreover, extraction of new biomarkers or superresolution algorithms might become available in the future. Reinterpretation of 4D flow images 5 years after acquisition might be useful. Finally, follow up of 4D flow images might be very useful to assess the evolution of diseases such as aortic dilation or valvu…	Yes (or the raw data before recon)		Yes, it is important for follow-up and QA.	yes to allow future advanced flow parameter analysis		No, this is not necessary. These are large data sets
7.2	Reconstructed images should be stored in PACS. Off-line storage might be an option as well, to avoid the need for large storage capacity in PACS.	Reconstructed images should be stored in PACS. Off-line storage might be an option as well, to avoid the need for large storage capacity in PACS.	7.2			PACS_or_off_line	If Q8.1 answered with 'yes', in PACS or off-line?	Raw data should ideally be within PACS and accessible at any time	Both are possible	Off-line	PACS preferred for accessibility but either way is fine.	PACS.	Off-line.	They need huge storage capacity, therefore instead of PACS off-line or cloud-based storage is an option.	within 10 years in PACS, then in a separated served with possibility of querying.	in the cloud	PACS	both if possible	PACS, everything should be centralized in one system.	Reconstructed images in PACS.		In PACS or a VNA	offline would be fine		N/A
7.2	Combined in 7.2	A solution to avoid the need for large storage in PACS would be to only store summaries of 4D flow data in PACS and store the original 4D flow sequence data off-line				Store_summaries_results_PACS	Would it be sufficient to only store summaries and results in PACS and the original 4D phase contrast data off-line elsewhere?	Currently, this may be the only solution due to data constraints, but this should not be the future	Results and videos of the main findings	Yes	In my opinion yes. But storing all in PACS is better.	two points: 1. original data should always be available to re-analyse. 2. Post processing software packages SHOULD allow to create a reformated DICOM 2D PC which can be analysed by any other software package with basic PC analysis.	Yes, I think this would be the way to go.	Yes, we do not store the complete 4D data in PACS, they are stored off-line on another server and are avaiavble in Arterys (cloud).	Yes, general reports most be enough for clinical decisions	yes	could be an option	no	No. I prefere to have everything in one place with on system.	Yes, as long as the images are easily retrievable		Possibly, given the data is not overly difficult to access (i.e. it must be available within 30-60 minutes).	yes		Summaries are sufficient on PACS. Storage off-line of 4D flow data
		in discussie benoemen, buiten de consensus statement				Comments_on_topic_besides_survey	Do you have any topics, or statements that, according to your opinion, are missing in the current survey? Please elaborate, so a concrete statement can be composed.	Statement on minimum standards that sites have to meet for clinical 4d flow: which may include acquisition, reconstruction, processing and validation with 2D PC.	NO	None.	This survey did not discuss training of operators / post-processors. Maybe there should be a certificate program or similar. Also, maybe there should be a QA phantom for flow that could be used to assess the accuracy of the flow sequence and where certain performance is needed on a regular basis so that the scanner is considered 'good to go for 4D Flow'.	no - not really!! very comprehensive	I think a discussion on cardiac synchronisation techniques. A liver navigator can be useful, but relying on a navigator window and rejecting all other data makes scan time very unpredictable and nerve wrecking. Maybe discuss the possibility of outsourcing or buying some parts (such as data storage, cloud solution, reconstruction power) of the clinical implementation pipeline of a home made 4D flo…	We could investigate the different patient cohorts that are scanned with 4D flow MRI, i.e. pediatric vs. adult hospitals, CHD vs. acquired heart disease... Are there differences in clinical application, implementation, demands?Application of 4D flow in other body regions: brain, abdomen, ...?	N/A	no	...	no missing items. Many questions had obvious answers.	No, these questions are overall very well thought.	no		I think this review was sufficiently broad.	no		None
