# Supplementary material for: Prerequisites for Clinical Implementation of Whole‐Heart 4D‐Flow MRI: A Delphi Analysis
Source: J Magn Reson Imaging. 2024 Aug 21;61(4):1618–28. doi: 10.1002/jmri.29550 (PMC11896919; doi:10.1002/jmri.29550)
Supplement: Supplementary file 3 — Appendix S3 Result of panelists rating of statements in rounds 2 and 3. [file JMRI-61-1618-s002.xlsx]

## Sheet: Blad1
total	variable		nr	Statments round 2 Delhphi	Approval rate	agree	Neutral	Disagree	Comments	Proposal for round 3 Delphi	Approval rate round 3	Agree	Neutral	Disagree	Comments round 3
18	Technhamp_R2	1	1.1	Clinical implementation of whole-heart 4D flow MRI is hampered by technical	0.555556	10	6	2	We run 4D flow successfully clinically every day.	Clinical implementation of 4D flow MRI for basic cardiovascular application is feasible. For whole heart 4D flow MRI in	0.82	14	0	3	"for basic cardiovascular application" is not precise enough. If it is accurate for basic cases, it should be accurate for more complex cases.Otherwise, it is necessary to list which applications belong to "basic CV applications".
0				challenges in almost every step of the diagnostic process from image acquisition					Although some technical challenges remain, they have largely been solved from a clinical implementation perspective. For instance, conventional 4d flow acquisition without acceleration is straightforward on all scanners. Multiple post processing solutions are available that offer phase unwrapping, background correction etc. What is lacking is validation and standardization in pediatric heart dise…	complex cases, such as congenital heart disease, technical challenges and lack of validated and standardized					I think it is possible even in complex cases
0				to reporting.					Protocols and analysis can be streamlined	sequences and postprocessing tools are still hampering clinical implementation.					I think we are also ready for CHD analysis
0									Sequences and processing software is commercially available at least for basic applications
									It depend s mainly on the MR Sequence and software solution
									In our case is mostly depends on acquisition time. Our readers are Ok with CS use with an acquisition time <10 mins.
									Technically there are no large barriers to acquisition on modern equipment- lack of standardized indications and reporting is a more important barrier in my opinion.
0									If we are talking about 'whole-heart' 4D flow and intracardiac flow, then I agree. For aortic and proximal pulmonary 4D flow, I think the tools and vendor sequences exists such that almost all challenges have been overcome with software or vendor capability.
18	Curcomseq_R2	1	1.2	Despite scanning time for most sequences is still too long, current	0.777778	14	2	2	The scan time with the commercially available sequence on the GE scanners is acceptable for routine and complex clinical cases
0				commercially available 4D flow sequences meet the minimal clinical					Many clinical products still takes >10 mins, of course depending coverage.
0				requirements for basic indications. For more complex pathology, there is a need					agree scan times are too long but current commercial 4D flow sequences can assess complex pathology. For example, this has been demonsarted in many CHD stusies.
0				for more advanced options.					Further development can further ameliorate implementation in complex pathology. E.g. wider dynamic range, improved robustness to motion.
18	InhouseCE_R2	1	1.3	The use of in-house developed (and validated) software for the acquisition	0.666667	12	5	1	It is a bit tricky medico-legally using non-CE certified solutions for clinical decision making.	The use of CE approved tools for 4D flow MRI is recommended. However, when such a tool is not available or does	0.76	13	4	0	Agree if point 5 follows point 2.
0				and reconstruction of 4D flow MRI, without CE approval is a good alternative					Technical support has to be specified to fully agree on this sentence.It should be "technical support from a person who has full control on the in-house sequence and reconstruction code, who does code maintenance and version control and runs defined quality control procedures."	not meet the clinical requirements, the use of in-house developed software for acquistion and reconstruction can be					Clinical practice requires reproducibility, not only within the same center, but also between centers. In some countries, regulatory approval of software is necessary for billing. Custom software for important quantitative imaging biomarkers, available only at a single center, are therefore not ideal for clinical use. They are very useful for research.
0				solution in clinical practice, provided that technical support is available, when					There should be a fervent push to use of commercial FDA/CE approved software for basic needs including flow volume and velocity calculations. Vendors should also adopt uniform standards for calculation parameters. This is critical to lead to standardized and clinically relevant use.For advanced needs like wall shear stress etc, custom solutions may be used, with push to bring to market after vali…	a good alternative for clinical practice, provided full in-house technical support is available, including maintenance					in house tools will limit wider dissemination and standardization. These tools are excellent for research but limited for clinical translation
0				commercial and CE approved tools are not available or do not meet the clinical					The problem of this sentence is the word "validated". Indeed, the level of validation varies between centers, maybe doesn't meet CE criteria for use in clinical practice, and therefore is subject to errors and variabilities between centers. Caution should be recommended for use in clinical practice.	and software code maintenance.					In-house software tools have regulatory issues - which prohibit broader adoption.
0				requirements.					I feel like there is now commercial and CE marked options available for many aspects of 4D flow. Still, it can be helpful to make use of in-house alternatives in experienced centers.
18	IDcircum_R2	1	2.1	Under ideal circumstances, a 4D flow sequence with post-processing and quantification methods should be standard	0.777778	14	2	2	It is too long to be part from every scan, as in viability evaluation scans
				care in cardiovascular imaging.					yes of all congenital imaging but not all acquired
0									needs to be applciation driven, e.g. in all cases weer 2D PC would be sued.
0									I think it is required for boutique applications. Complex congenital disease, maybe difficult to quantify stenoses or regurgitation.
18	Curstatofind_R2_2	1	2.2	With the current state-of-the-art 4D flow sequence with post-processing and quantification methods, 4D flow should be	0.777778	14	2	2	this is redundant to the question above
				used for specific indications and should not be considered a routine sequence in a standard Cardiac MRI exam					I use it on a routine basis
0									4D flow should replace 2D PC in general, not only for specific questions
0									I think it can still be con
0	Clinindrank1_R2	1	2.3	Please rate specific clinical indications for the use of 4D flow MRI:		Usefull	Neutral	Not useful	useful for CoA
18				Congenital heart disease (for diagnosis prior to intervention or surgery)	1	18	0	0	In some valvular cases, 4DF allows to build confidence on 2D PC methods of quantification - even if they don't add more.
18				Follow-up of congenital heart disease after correction	0.944444	17	1		Current state-of-the-art 4D flow are quantitatively not 100% correct when it comes to quantitatively define maximum peak velocities e.g. in aortic stenosis. So a clinical protocol would need improved4D flow protocols or 2D flow to do that. But still I would consider it useful in terms of flow pattern and regurgitation assessment.
18				Valvular heart disease	1	18	0	0	I do not think there is a clinical need for routine 4D flow for imaging of aorta diseases. The research is very promising for the potential use of wall shear stress, but we still need to do a lot of work to confirm the reproducibility and consistency of this parameter before we use it clinically.
18				Suspicion of cardiac shunt	0.888889	16	2	0	Useful in CHD. Not useful for myocardial characterization, cardiomyopathy
18				Congenital disease of the aorta, e.g., coarctation, connective tissue disease, Marfan, Loeys Dietz	0.777778	14	3	1	4D flow MRI useful in any case, only exception is an acute emergency setting in that CT should be performed instead of MRI
18				Acquired disease of the aorta, e.g., aneurysm, dissection	0.888889	16	1	1	I rated points 3 to 8 as useful if 4D flow MRI reaches a high level of reliability.Unfortunatelly, it is currently not the case.If the question relates to the current state of 4D flow, I would quote neutral for most items considering the current remaining descrepencies between 4D and 2D flow MRI.
									Evidence is building up for the role of hemodynamics in aortic disease and 4D flow may become useful in the future
									Very useful for shunt and congenital
									Even given the encouraging recent publications, I think aortopathy is still a research area. There is no standardization and results vary significantly depending on tools and imaging protocols.
	Rankspecacq1_R2	1	2.4	Please rate the following features or specifications of an accelerated 4D flow acquisition, essential for clinical implementation:		Essential	Neutral	Not essential
18				Acquisition time < 5 minutes	0.388889	7	8	3	It is essential to be less than 10mins. Less than 5mins will always come with a trade off of loss of temporal resolution which will introduce spatial blurring too....
18				High resolution/accuracy	0.722222	13	4	1	About the self-gating in Question 4: it doesn't have to be self-gating in a technical sense (so cardiac or respiratory binning from centre k-space data). I would formulate it as a "free-running" sequence, which just collects cardiac and breathing signals and does a retrospective sorting into breathing states. So that would help, since no waiting for a navigator trigger and unpredictable scan time…
18				A simple predefined whole heart sequence, easily plannable and tunable	0.888889	16	2	0	Dual or multi-venc most be tailored to specific cases.
18				Self-gating sequence, for respiratory, and heart motion	0.388889	7	6	5	We have to make a distinction between essential and 'nice to have' . Other than accuracy and reproducibility, none of the other features are essential for clinical implementation. A simple, easy to perform navigator, conventional non-accelerated 8-10 min sequence can still bring efficiency and standardization to the current clinical workflow.However, having an accelerated, self gated sequence wit…
18				A sequence without the need for IV-contrast	0.388889	7	7	4	as long as dual venc is considerably longer it is not ideal for clinical applications- however, it may be useful in specific cases such as Fontan circulation
18				Dual VENC	0.222222	4	8	6	Point 5 (neutral) : much better if no IV, but if IV needed, we will make it work.Point 6 (neutral) : essential if it is the only technical solution to improve accuracy of 4D flow MRI
									Acquisition time < 5 minutes does not seem absolutely necessary for evaluation of complex congenital heart disease. Wider dynamic range (e.g. dual VENC) is relevant for severa but not all applications
									While the typical indication demands CA (i.e. CHD), we should not be designing sequences that further demand CA - especially in kids. The use of dual venc has not yet been justified given the significant increase in resulting scan time.
									Even for research, dual is not essential for all applications
									I think the features above are mostly 'nice to have' but not essential. For example, a 10 min free breathing acquisition is acceptable if that results are unique and robust. High resolution is not essential, when imaging the aorta (in most cases). Self gating is nice, but not used in standard cardiac imaging either.
18	Standseq_R2	1	2.5	For clinical care, a 4D flow sequence should be standardized, with limited features adaptable, such as size, VENC,	0.777778	14	2	2	Quality imaging can not be obtained with a one-size fits all solution. It would be nice, but I don't see how we can prescribe the same sequence for AS, AR, or venous flow in a fontan physiology... in both large and small patients (for limited examples).
				acceleration factor, and spatial, and temporal resolution.					Adaptation of parameters should be always available
									in tricky cases having full access to sequences as usual is important
0									I would rather say spatiotemporal resolution and acceleration factor should be pre-set and NOT tuneable to ensure flow measurement accuracy. People tend to tune spatio-temporal resolution and acceleration factors and ignore that this has severe consequences for an accurate, quantitative velocity assessment.
18	VENCanatnorm	1	2.6	When anatomy and flow are assumed as normal, a standard VENC per indication should be used. In suspicion of abnormal	0.611111	11	3	4	A scout 2D PC is not required. Most patients will have had an echo before coming for CMR. Also, the VENC can be selected based on the indication for the study. If lesions is stenosis, then use higher VENC. If lesion is regurgitation or shunt, then use lower VENC.	When flow is assumed to be within normal velocity range a standard VENC per indication should be used, and a VENC	1	17	0	0
				flow and absence of prior information on flow velocity, a scout 2D-PC is needed for estimation of VENC.					only if no echo data available	scout is not needed. In suspicion of abnormal flow velocity and absence of prior information such as ultrasonography
0									Previous echo can guide VENC.Phase unwrap capability also needs to get better with 4D flow	data on flow velocity, a scout 2D-PC can be helpful for estimation of the optimal VENC setting. A phase unwrapping
									Additional 2D-PC takes too much time	algorithm should be available to solve aliasing.
0									venc scout is not needed in all cases. patient Hx may be sufficient
0									venc settings can be adjusted based on previous echocardiography data
0									I don't like the idea of using a 2D-PC scout to improve 4D flow MRI. It takes too much time and necessitates too much expertise from the technicians (it is difficult to position the slice on a 3D volume at the point of maximum velocity). Post-processing correction of Venc works nicely if the chosen Venc for acquisition is half of the maximum Venc in the volume of interest. I would suggest use of …
18	VENCplan_R2	1	2.7	For more accurate planning of a 4D flow sequence a 3D localizer, and a VENC scout should precede the 4D flow acquisition,	0.444444	8	5	5	I don't think a VENC scout is needed.	For accurate planning of a 4D flow sequence a localizer in 3 orientations, as included in the standard MRI, is sufficent.	0.94	16	0	1	I would at least add a brief transverse stack
0				aside from the standard MRI.					Nice to have, but not essential
0									3D localizer is not needed
0									localizers in three orientations are always part of the standard cardiac MRI, or do you mean a specific 3D localizer?venc scout is not supported by GE systems
0									3D localizer : yes, always usefulVenc scout : see previous comment
0									Not for standard cases
0									I think multislice 2D localization is sufficient.
0									I don't think that a VENC scout is needed except for some circumstances.
0
0	rankspecconst1_R2	1	3.1	Please rate the following features or specifications of an accelerated 4D flow reconstruction, essential for clinical implementation:		Essential	Neutral	Not essential	All are a dream come true!!!
18				Reconstruction time < 5 minutes, immediately available for Q&A / VENC adjustment	0.722222	13	3	2	For clinical 4D Flow MRI to be successfully used clinically the reconstruction should happen in-line on the console without any interaction from the user.
18				Applied AI (correction, reconstruction) for facilitated and accelerated use	0.333333	6	7	5	Automated correction can be an asset for facilitating clinical application. It most be an option to rest the corrections if the outputs are inadequate for the reader.
18				Reconstruction on MRI console without interference with subsequent acquisition	0.777778	14	3	1	Standardization of imaging biomarkers is key growth and adoption for management decision making, and 4D flow has great promise. Ideal situation is vendor provided, supported and validated immediate reconstruction at the scanner.If non-vendor solution is used, leads to non-standardized application and lack of support during upgrades etc., which contradicts one of the main benefits of 4D flow. If A…
18				Reconstruction location remote (server / cloud / off line)	0.166667	3	11	4	reconstruction time <10 min.
18				Integrated pipeline without human interference. Data sent back after reconstruction to console	0.555556	10	7	1	Point 2 : AI or another methodPoint 4 : better if images are locally reconstructed, on the console or on a local server.
18				Correction integrated in reconstruction	0.611111	11	6	1	Many things in this list are nice to have but perhaps not always necessary
0									Unless proven robust and repeatable, automated corrections need to have the option for human intervention.
0									All nice to have but not essential as there are good workarounds available
0									AI processing: nice to have, but not essentialrecon offline: if the MRI recon engine is powerful enough, that is ok also.Q6: corrections is a bit broad. Some should be done in recon (Maxwell, non-linear gradients)- some can be done in post-processing: background phase, anit-aliasing
0
0	rankspecpip1_R2	1	3.2	Please rate the following features or specifications of an 4D flow pre and post-processing pipeline, essential for clinical implementation:		Essential	Neutral	Not essential	The above are a DREAM!!!!!!
18				AI based automation of segmentation, background phase correction, plane selection, flow analysis and volumetry, for facilitated and accelerated use.	0.444444	8	8	2	Maybe rewrite this part in question 12 to make it more understandable: "Automated data handing, back to MRI console ..."
18				Pipeline, parallel or in line with results within 10 minutes	0.666667	12	5	1	Automation of segmentation and analysis would be ideal and improve adoption of 4D Flow clinically, this is not necessary. Currently available post-processing software allows for easy visualization and quantification of flow.
18				Production of optimized data for further analysis and visualization	0.611111	11	6	1	Rapid reconstruction so that images may be checked before patients gets off the scanner is essential today to determine if any further imaging is needed, especially if patient is sedated. Maybe this may not be needed in the future with future iterations with improved confidence in recon capabilities.Recon does not have to include automated segmentation and flow analysis or volumetry. This is nice…
18				Easy accessible options for quality assurance	0.833333	15	3	0	4D flow pre and post-processing pipeline: 10 min is way too long. For integration in clinical workflow, it should not take more time than 2D PC analysis, e.g. 2-3 minutes
18				Automated data handing, back to MRI console / operator console for Q&A, post-processing, quantification and, interpretation	0.555556	10	5	3	plane selection should be variable
18				Adequate PACS interaction	0.777778	14	1	3	Points 8 to 13 : essential points but ambitious (we are not there yet).Point 12 : Sending back data to the MRI console is not essential.
0									I am not sure I understand what “ Production of optimized data for further analysis and visualization” meansMany things in this list are nice to have but perhaps not always ne
									Data should be viewed on workstation or PACS, not on the scanner if image acquisition is delayed in any way
0									I am unsure what is meant by question '9' and '10'. What is meant by 'pipeline, parallel, or inline with results' and what is 'production of optimized data for further analysis'?
0									Same as above
0									I don't understand Q10. Do you mean that there should be a second, cleaned up flow dataset?
0
0	timspent_R2	1	3.3	The acceptable time spent on post-processing and quantification in routine 4D flow MRI is up to 15 - 20 minutes per case. For more		Agree	Neutral	Disagree	4D flow panalysis pipeline: 10 min is way too long. For integration in clinical workflow, it should not take more time than 2D PC analysis, e.g. 2-3 minutes
18				complex cases this might be more.	0.777778	14	1	3	15-20 should be the maximum acceptable amount of time.
									AI should be used to bring down postprocessing times.
									should be 10-15min in standard cases
0	vendpip_R2	1	3.4	In case of a commercially available 4D flow acquisition technique, the vendor should provide a reconstruction pipeline on the MRI
18				scanner, for standardized clinical care	0.888889	16	2	0	or via cloud services
0	readroom_R2	1	3.5	Ideally, post-processing and quantification of 4D flow are performed in the reading room, on the PACS station where interpretation and					Workstations for such analysis are often not part of the reading room.
18				reporting are performed.	0.833333	15	2	1	cloud-based post-processing is independent from PACS, but should be linked to PACS
0									Nothing wrong with a 3rd party software package that can communicate with PACS.
0	automatsegm_R2	1	3.6	Segmentation of 4D flow data should be fully automated, with easy options for manual corrections. In the current situation,
18				semi-automated segmentation would suffice.	0.944444	17	1	0	Isn't automated+manual options = semi-automated? I think segmentation accuracy should be very important if the goal is quantitatively accurate 4D flow. It will be impossible otherwise.
0	visquant4d_R2	1	3.7	In standard cases, post-processing for visualization and quantification in 4D flow MRI can be performed by a well-trained, experienced
18				technician, supervised by a reporting physician. For complex cases, such as congenital heart disease both visualization and	0.888889	16	1	1	techs can learn complex CHD analysis.
				quantification are part of understanding anatomy and physiology and therefore should be interpreted and authorized by the reading
0				physician.					Role of techs : maybe. I prefer to analyse the data on my own, with knowledge of the medical history of the patient and results of cardiac echo. Analysing the data participates to my understanding of the patient condition. A tech might slow me down and miss essential elements. Therefore : neutral. I agree with the second sentence.
0	validat4d_R2	1	3.8	4D flow MRI results should be validated, ideally in all scans. Validation can be performed using additional 2D-PC, conservation of mass,
18				or volumetric data.	0.777778	14	1	3	not needed for all scans
0									4D flow should be validated in starting period, but not in all scans using additional 2D PC that would prolong the scan time. Volumetric data may differ in CHD from flow measurements, but conservation of mass may be useful.
0									My goal is to avoid 2D-PC. I believe more in the conservation of mass and volumetric data.
0									We should strive to replace 2D PCMRI. In the absence of this option, yes, validation should be performed when anomalies such as conservation of mass and QP:QS (if no shunting suspected) are violated.
0	techsup_R2	1	3.9	Technical support for 4D flow MRI scanning should be readily available, but not necessary on site.
18					0.944444	17	0	1	Should be on site
0
0	argclinapp1	1	4.1	Please rate arguments for clinical implementation of 4D flow MRI in daily practice:		Applicable	Neutral	Not applicable
18				Efficiency, including less scan time, and no need for repetition of scans	0.944444	17	1	0	all are important
18				Patient comfort	0.666667	12	5	1	I think all the above questions have to be formulated differently. I think bullet-point type of questions are a bit inaccurate and should rather be written as a full question. E.g., Question 5: higher than accuracy than what? What do you mean with "An argument for clinical 4D flow is standardisation"? I don't understand that. Or Question 4: What do you mean with "An argument for clinical 4D flow …
18				Post-processing capabilities, including visualization of flow and velocities, and multivalvular analysis.	0.888889	16	2	0	Flow volume and velocity are the only essential elements for clinical implementation today, and all efforts should go towards doing this correctly in a rapid, accurate, reproducible and standardized way across vendors
18				Easy plannable, operator-independent acquisition	0.888889	16	2	0	Acquisition is not completely operator-independent.
18				Standardization, higher accuracy.	0.777778	14	4	0	no, all of these are good reasons to implement 4d flow
18				New insights into disease with advanced parameters	0.777778	14	4	0
0
0	switch2d4dr2	1	4.2	In the switch from 2D-PC to 4D flow MRI ideally, the whole team should be involved. The person in the lead, preferable a cardiac imager should have expertise in 4D flow MRI technique.		Agree	Neutral	Disagree
18					1	18	0	0
0	ommit2dpc	1	4.3	After implementation and validation of 4D flow MRI in clinical practice, 2D-PC can be omitted, in most cases. In specific cases, such as for VENC estimation or in case of expected high peak velocity, the use of 2D-PC can still be of additional value.
									Venc estimation is not mandatory
18					0.888889	16	1	1	MaybeA 2D PC can be difficult to position accuratly for techs, and might lead to errors.A high Venc of 400cm/sec for patients with expected high velocities might be a better approach. Post-processing unfolding will correct the Venc up to 800cm/sec.
0	diagnostval4d	1	4.4	The diagnostic value and clinical significance of advanced 4D flow parameters still have to be proven before integration as a biomarker
18				in clinical care is feasible	0.944444	17	0	1	Validated on my site
0	expclinimp1	1	4.5	Please rate the following Advanced 4D flow parameters in order of expected clinical importance:		Important	Neutral	Not important
18				Surrogates for pressure such as turbulent kinetic energy, pressure maps, energy loss	0.388889	7	11	0	This is an evolving field. My opinion is SIMPLE methods translate in CLINICAL practice. Complex deravite methods DONT.
18				Flow displacement	0.444444	8	8	2	How do we standardise question 9?
18				Wall shear stress	0.555556	10	7	1	Aorta wall shear stress seems to have the greatest evidence supporting its potential use clinically.
17				Markers of flow eccentricity	0.294118	5	11	1	There is a risk of widespread clinical implementation of 4d flow being delayed or unfulfilled due to dilution of efforts on the part of the scientists and vendors as they try to develop advanced biomarkers. The user base for 4d flow is very small in the big scheme of things with little interest from adult imagers. So, all efforts in the short term should focus on validating and standardizing 4d f…
18				Visualization of flow	0.888889	16	0	2	Advanced parameters depend on pathology and question.In case of valve pathologies, e.g. displacement may be more important than in other cases
18				Flow components	0.277778	5	9	4	Visualization certainly trumps many of these 'research-only' parameters. I think we have a long way to go before we can start using the advanced parameters - especially if we're still attempting to replicate net flows, velocities, and shunting compared to 2D PCMRI.
									The impact of some of these parameters on clinical decision making needs to be further explored.
0									All need to be proven still. 4D flow is valuable for clinical care also already without these advanced parameters
0
0	vendorresp	1	4.6	Awaiting CE-certified commercially available 4D flow MRI, the responsibility for the validity and quantification of 4D flow data lies with the		Agree	Neutral	Disagree		If -awaiting CE-certified commercially available 4D flow MRI- an in-house developed solution is used, the responsibility	1	17	0	0
18				multidisciplinary in-house team, including the imaging physician. After CE certification and commercialization, the responsibility lies with the vendor.	0.722222	13	4	1	there should alwas be intrenal valisation, as for T2 and T1 mapping	for the validity and quantification of 4D flow data lies with the multidisciplinary in-house team, including the imaging
0									The responsability of the MRI vendor (Siemens, GE, Philips, Canon) is to provide accurate 4D flow maps.The responsability of the post-processing vendor (i.e. Circle, Arterys...) is to provide adequate derived biomarkers when measured correctly.The responsability of the imaging physician and team is to measure correctly biomarkers.	physician.
0									In principle, yes.
0									Responsibility will always (partially) lie with in house team
0	repstand	1	5.1	There is a need for formulating a reporting standard for 4D flow MRI, similar to 2D-PC. Institutional and international standards might be
18				useful.	0.944444	17	1	0	In my opinion, it is not possible to formulate a standard report in every case because patients with CHD are very individual.
0
0	comprepimp1	1	5.2	Please rate possible components of the report on importance:		Important	Neutral	Not important
18				Written report with qualitative interpretation of the findings	0.833333	15	2	1	all are important in their own right - this needs to be communicated to software vendors more robustly
18				Conventional flow parameters (net and forward flow, regurgitant flow, and fractions, Peak velocities)	1	18	0	0	With regards to validation, this should be done with conservation of mass and comparison with volumetric measurements. 2D PC should not be use for validation of results of 4D Flow
18				Flow curves (visual)	0.611111	11	5	2	Quantitative markers of flow volume/velocity are essential. Qualitative assessment of flow pathways are helpful for insight and directing location of quantitation, but not essential for report.Easy to use 3D multiplanar capability on the processing workstation is essential to lay out the pathways and plan location of quantitation. Ability to save cine 4D flow DICOM stacks for PACS is also essenti…
18				Key images of findings	0.944444	17	1	0	Validation should not be part of the report.
18				Volumetry (EDV, EDV/BSA, ESV, SV)	0.888889	16	2	0	line 10: validation of the results is important using the conservation of mass
18				Shunt measurements	0.944444	17	1	0	Flow paths relevant in complex congenital heart
18				Reference values ( when available)	0.888889	16	2	0	Item 7 and 9 is important in special cases, but not all. Complex CHD comes to mind...
18				Qualitative visualization of flow (streamlines, time resolved pathlines, flow paths, flow velocities vectors)	0.555556	10	8	0
18				Validation of results (with addition 2DPC or conservation of mass)	0.833333	15	2	1
0
0	vishelpf	1	5.3	Visualization of results provides a qualitative insight into hemodynamics and abnormalities thereof and is helpful in the communication		Agree	Neutral	Disagree
18				of findings and understanding of 4D flow MRI results to noncardiac imagers. These should allow for direct comparison with other	0.888889	16	1	1	I think we should not decimate the data to make it comparable to echo
0				imaging modalities, such as echocardiography.					Too strongly formulated
0	ommit2dpcr2	1	5.4	When 4D flow MRI data is sufficiently validated and clinically integrated, 2D PC results can be omitted from the report. In case of
18				discrepancies, they should be included.	0.888889	16	2	0	In cases in that only 4D flow MRI is performed, 2D PC cannot be included into the report.
0									I don't believe 2D PC is the future.
0	uncertinrep	1	5.5	Uncertainties in 4D flow MRI data should be expressed and explained in the report.
18					0.944444	17	1	0	Uncertainty is also important with TTE. Cardiologists don't like uncertainties :)
0	legreghelpint	1	6.1	Legislation and regulation help the clinical use and integration of 4D flow MRI. Robust testing and validation improve safety and help
18				adopting and integrate techniques in clinical use. However, in practice this might slow down the process of integration.	0.888889	16	2	0	regulations are rarely helpful. It is better to formulate consensus statements and guidelines with the expert community
0	legreghelphardsoft	1	6.2	Legislation and regulation influence the choice of hardware and software for 4D flow MRI. Approved hardware will be chosen above
18				non-approved hardware.	1	18	0	0
0	origdatstor	1	7.1	The original phase contrast reconstructed 4D flow MRI data sets need to be archived for long time storage, similar to medical images
18				given that this is part of the patient's record. This might allow future advanced flow parameter analysis as well.	1	18	0	0
0	recimstor	1	7.2	Reconstructed images should ideally be stored in PACS. Off-line storage might be an option as well, to avoid the need for large storage
18				capacity in PACS.	0.944444	17	0	1	reconstructed images need to be available on PACS for other users to view
		34
